# Supplementary material for: Crystal structure of 2-cyano-3,3-bis­(ethyl­sulfan­yl)-N-o-tolyl­acryl­amide
Source: Acta Crystallogr E Crystallogr Commun. 2017 Apr 28;73(Pt 5):752–4. doi: 10.1107/S2056989017005783 (PMC5418798; doi:10.1107/S2056989017005783)
Supplement: Supplementary file 1 [file e-73-00752-sup1.cif]

##############################################################################
#                                                                            #
# This CIF contains the data in a paper accepted for publication in          #
# Acta Crystallographica Section E. It conforms to the requirements of       #
# Notes for Authors for Acta Crystallographica Section E, and has been       #
# peer reviewed under the auspices of the IUCr Commission on Journals.       #
#                                                                            #
# Full details of the Crystallographic Information File format               #
# are given in the paper "The Crystallographic Information File (CIF):       #
# a New Standard Archive File for Crystallography" by S. R. Hall, F. H.      #
# Allen and I. D. Brown [Acta Cryst. (1991), A47, 655-685].                  #
#                                                                            #
# The current version of the core CIF dictionary is obtainable from          #
# ftp://ftp.iucr.org/pub/cif_core.dic.                                       #
#                                                                            #
# Software is freely available for graphical display of the structure(s)     #
# in this CIF. For information consult the CIF software page                 #
# http://www.iucr.org/resources/cif/software.                                #
#                                                                            #
# This file may be used for bona fide research purposes within the           #
# scientific community so long as proper attribution is given to the journal # 
# article from which it was obtained.                                        #
#                                                                            #
##############################################################################
data_I
_audit_creation_method     SHELXL-97
_chemical_name_systematic
;
2-Cyano-3,3-bis(ethylsulfanyl)-<i>N</i>-(2-methylphenyl)prop-2-enamide
;
_chemical_name_common
;
2-Cyano-3,3-bis(ethylthio)-<i>N</i>-<i>o</i>-tolylacrylamide
;
_chemical_formula_moiety     'C15 H18 N2 O S2'
_chemical_formula_sum     'C15 H18 N2 O S2'
_chemical_formula_iupac     'C15 H18 N2 O S2'
_chemical_formula_weight     306.43
_chemical_melting_point     ?
_symmetry_cell_setting     monoclinic
_symmetry_space_group_name_H-M     'P 21/c'
_symmetry_space_group_name_Hall     '-P 2ybc'
loop_
    _symmetry_equiv_pos_as_xyz
    'x, y, z'
    '-x, y+1/2, -z+1/2'
    '-x, -y, -z'
    'x, -y-1/2, z-1/2'
_cell_length_a     9.4104(4)
_cell_length_b     12.8350(4)
_cell_length_c     13.0774(5)
_cell_angle_alpha     90.00
_cell_angle_beta     104.198(4)
_cell_angle_gamma     90.00
_cell_volume     1531.28(10)
_cell_formula_units_Z     4
_cell_measurement_reflns_used     10087
_cell_measurement_theta_min     2.7290
_cell_measurement_theta_max     30.3630
_cell_measurement_temperature     100(2)
_exptl_crystal_description     block
_exptl_crystal_colour     'pale yellow'
_exptl_crystal_size_max     0.35
_exptl_crystal_size_mid     0.35
_exptl_crystal_size_min     0.30
_exptl_crystal_density_diffrn     1.329
_exptl_crystal_density_meas     ?
_exptl_crystal_density_method     'not measured'
_exptl_crystal_F_000     648
_exptl_absorpt_coefficient_mu     0.345
_exptl_absorpt_correction_type     multi-scan
_exptl_absorpt_process_details
;
(CrysAlis PRO; Rigaku Oxford Diffraction, 2015)
;
_exptl_absorpt_correction_T_min     0.98550
_exptl_absorpt_correction_T_max     1.00000
_exptl_special_details     ?
_diffrn_ambient_temperature     100(2)
_diffrn_radiation_type     MoK\a
_diffrn_radiation_wavelength     0.71073
_diffrn_radiation_monochromator     graphite
_diffrn_measurement_device_type     'Oxford Diffraction Xcalibur Eos'
_diffrn_measurement_method     '\w scan'
_diffrn_detector_area_resol_mean     16.1419
_diffrn_reflns_number     42164
_diffrn_reflns_av_R_equivalents     0.0430
_diffrn_reflns_av_sigmaI/netI     0.0282
_diffrn_reflns_theta_min     2.23
_diffrn_reflns_theta_max     31.16
_diffrn_reflns_theta_full     30.00
_diffrn_measured_fraction_theta_max     0.945
_diffrn_measured_fraction_theta_full     0.995
_diffrn_reflns_limit_h_min     -13
_diffrn_reflns_limit_h_max     13
_diffrn_reflns_limit_k_min     -18
_diffrn_reflns_limit_k_max     18
_diffrn_reflns_limit_l_min     -18
_diffrn_reflns_limit_l_max     18
_diffrn_standards_number     ?
_diffrn_standards_interval_count     ?
_diffrn_standards_interval_time     ?
_diffrn_standards_decay_%     ?
_refine_special_details
;
 Refinement of F^2^ against ALL reflections.  The weighted R-factor wR and
 goodness of fit S are based on F^2^, conventional R-factors R are based
 on F, with F set to zero for negative F^2^. The threshold expression of
 F^2^ > 2sigma(F^2^) is used only for calculating R-factors(gt) etc. and is
 not relevant to the choice of reflections for refinement.  R-factors based
 on F^2^ are statistically about twice as large as those based on F, and R-
 factors based on ALL data will be even larger.
;
_reflns_number_total     4682
_reflns_number_gt     3985
_reflns_threshold_expression     >2sigma(I)
_refine_ls_structure_factor_coef     Fsqd
_refine_ls_matrix_type     full
_refine_ls_R_factor_all     0.0444
_refine_ls_R_factor_gt     0.0339
_refine_ls_wR_factor_gt     0.0760
_refine_ls_wR_factor_ref     0.0807
_refine_ls_goodness_of_fit_ref     1.033
_refine_ls_restrained_S_all     1.033
_refine_ls_number_reflns     4682
_refine_ls_number_parameters     197
_refine_ls_number_restraints     15
_refine_ls_hydrogen_treatment     mixed
_refine_ls_weighting_scheme     calc
_refine_ls_weighting_details
         'calc w=1/[\s^2^(Fo^2^)+(0.0309P)^2^+0.7259P] where P=(Fo^2^+2Fc^2^)/3'
_atom_sites_solution_hydrogens     geom
_atom_sites_solution_primary     direct
_atom_sites_solution_secondary     difmap
_refine_ls_shift/su_max     0.001
_refine_ls_shift/su_mean     0.000
_refine_diff_density_max     0.371
_refine_diff_density_min     -0.224
_refine_ls_extinction_method     none
_refine_ls_extinction_coef     ?
loop_
    _atom_type_symbol
    _atom_type_description
    _atom_type_scat_dispersion_real
    _atom_type_scat_dispersion_imag
    _atom_type_scat_source
    'C' 'C' 0.0033 0.0016
                         'International Tables Vol C Tables 4.2.6.8 and 6.1.1.4'
    'H' 'H' 0.0000 0.0000
                         'International Tables Vol C Tables 4.2.6.8 and 6.1.1.4'
    'N' 'N' 0.0061 0.0033
                         'International Tables Vol C Tables 4.2.6.8 and 6.1.1.4'
    'O' 'O' 0.0106 0.0060
                         'International Tables Vol C Tables 4.2.6.8 and 6.1.1.4'
    'S' 'S' 0.1246 0.1234
                         'International Tables Vol C Tables 4.2.6.8 and 6.1.1.4'
_computing_data_collection
;
CrysAlis PRO (Rigaku Oxford Diffraction, 2015)
;
_computing_cell_refinement
;
CrysAlis PRO (Rigaku Oxford Diffraction, 2015)
;
_computing_data_reduction
;
CrysAlis PRO (Rigaku Oxford Diffraction, 2015)
;
_computing_structure_solution
;
SHELXS97 (Sheldrick, 2008)
;
_computing_structure_refinement
;
SHELXL97 (Sheldrick, 2008)
;
_computing_molecular_graphics
;
XP (Siemens, 1994)
;
_computing_publication_material
;
SHELXL97 (Sheldrick, 2008)
;
loop_
    _atom_site_type_symbol
    _atom_site_label
    _atom_site_fract_x
    _atom_site_fract_y
    _atom_site_fract_z
    _atom_site_U_iso_or_equiv
    _atom_site_adp_type
    _atom_site_calc_flag
    _atom_site_refinement_flags
    _atom_site_occupancy
    _atom_site_symmetry_multiplicity
    _atom_site_disorder_assembly
    _atom_site_disorder_group
    C C1 0.48134(12) 0.21516(9) 0.38738(9) 0.0144(2) Uani d . 1 1 . .
    C C2 0.46128(12) 0.24547(9) 0.28216(9) 0.0156(2) Uani d . 1 1 . .
    C C3 0.37643(14) 0.18128(10) 0.20464(9) 0.0206(2) Uani d . 1 1 . .
    H H3 0.3601 0.2008 0.1326 0.025 Uiso calc R 1 1 . .
    C C4 0.31546(14) 0.08976(10) 0.23047(10) 0.0222(2) Uani d . 1 1 . .
    H H4 0.2564 0.0480 0.1765 0.027 Uiso calc R 1 1 . .
    C C5 0.34046(14) 0.05902(9) 0.33513(10) 0.0200(2) Uani d . 1 1 . .
    H H5 0.3005 -0.0045 0.3529 0.024 Uiso calc R 1 1 . .
    C C6 0.42423(13) 0.12172(9) 0.41347(9) 0.0173(2) Uani d . 1 1 . .
    H H6 0.4427 0.1008 0.4852 0.021 Uiso calc R 1 1 . .
    C C7 0.53257(14) 0.34242(10) 0.25430(10) 0.0214(2) Uani d . 1 1 . .
    H H7A 0.4999 0.4026 0.2886 0.032 Uiso calc R 1 1 . .
    H H7B 0.5051 0.3522 0.1776 0.032 Uiso calc R 1 1 . .
    H H7C 0.6393 0.3357 0.2784 0.032 Uiso calc R 1 1 . .
    C C8 0.67932(12) 0.25551(9) 0.54338(9) 0.0148(2) Uani d . 1 1 . .
    C C9 0.74786(13) 0.33969(9) 0.61750(9) 0.0157(2) Uani d . 1 1 . .
    C C10 0.86223(13) 0.32278(9) 0.70449(9) 0.0156(2) Uani d . 1 1 A .
    C C11 0.69858(13) 0.44369(9) 0.59035(9) 0.0176(2) Uani d . 1 1 . .
    S S1 0.94594(3) 0.20139(2) 0.72800(2) 0.01904(8) Uani d . 1 1 . .
    C C12 1.07266(14) 0.21116(10) 0.85705(10) 0.0222(2) Uani d . 1 1 . .
    H H12A 1.1520 0.1594 0.8617 0.027 Uiso calc R 1 1 . .
    H H12B 1.1179 0.2813 0.8647 0.027 Uiso calc R 1 1 . .
    C C13 1.00032(18) 0.19311(12) 0.94728(11) 0.0324(3) Uani d . 1 1 . .
    H H13A 0.9294 0.2489 0.9481 0.049 Uiso calc R 1 1 . .
    H H13B 1.0752 0.1930 1.0142 0.049 Uiso calc R 1 1 . .
    H H13C 0.9496 0.1258 0.9378 0.049 Uiso calc R 1 1 . .
    S S2 0.93498(3) 0.42489(2) 0.79137(2) 0.02058(8) Uani d D 1 1 . .
    C C14 0.77925(19) 0.4973(2) 0.81670(17) 0.0211(6) Uani d PDU 0.721(7) 1 A 1
    H H14A 0.7472 0.5518 0.7624 0.025 Uiso calc PR 0.721(7) 1 A 1
    H H14B 0.6959 0.4496 0.8145 0.025 Uiso calc PR 0.721(7) 1 A 1
    C C15 0.8290(3) 0.5466(2) 0.9252(2) 0.0234(5) Uani d PDU 0.721(7) 1 A 1
    H H15A 0.8431 0.4922 0.9793 0.035 Uiso calc PR 0.721(7) 1 A 1
    H H15B 0.7544 0.5959 0.9358 0.035 Uiso calc PR 0.721(7) 1 A 1
    H H15C 0.9217 0.5836 0.9306 0.035 Uiso calc PR 0.721(7) 1 A 1
    C C14' 0.7812(5) 0.4548(6) 0.8430(5) 0.0206(13) Uiso d PDU 0.279(7) 1 A 2
    H H14C 0.6907 0.4573 0.7853 0.025 Uiso calc PR 0.279(7) 1 A 2
    H H14D 0.7689 0.4007 0.8941 0.025 Uiso calc PR 0.279(7) 1 A 2
    C C15' 0.8087(9) 0.5593(6) 0.8967(7) 0.029(2) Uiso d PDU 0.279(7) 1 A 2
    H H15D 0.7263 0.5771 0.9269 0.044 Uiso calc PR 0.279(7) 1 A 2
    H H15E 0.8186 0.6125 0.8451 0.044 Uiso calc PR 0.279(7) 1 A 2
    H H15F 0.8991 0.5563 0.9530 0.044 Uiso calc PR 0.279(7) 1 A 2
    N N1 0.55847(11) 0.28375(8) 0.46806(8) 0.0169(2) Uani d . 1 1 . .
    H H01 0.5279(18) 0.3435(14) 0.4655(12) 0.026(4) Uiso d . 1 1 . .
    N N2 0.65583(12) 0.52547(8) 0.56292(9) 0.0244(2) Uani d . 1 1 . .
    O O1 0.73077(10) 0.16749(7) 0.55038(7) 0.01999(18) Uani d . 1 1 . .
loop_
    _atom_site_aniso_label
    _atom_site_aniso_U_11
    _atom_site_aniso_U_22
    _atom_site_aniso_U_33
    _atom_site_aniso_U_12
    _atom_site_aniso_U_13
    _atom_site_aniso_U_23
    C1 0.0152(5) 0.0127(5) 0.0153(5) 0.0007(4) 0.0036(4) -0.0020(4)
    C2 0.0157(5) 0.0146(5) 0.0170(5) 0.0021(4) 0.0048(4) 0.0008(4)
    C3 0.0233(6) 0.0228(6) 0.0149(5) 0.0019(5) 0.0032(4) -0.0014(4)
    C4 0.0219(6) 0.0191(6) 0.0236(6) -0.0007(5) 0.0018(5) -0.0073(5)
    C5 0.0205(6) 0.0130(5) 0.0272(6) -0.0016(4) 0.0074(5) -0.0019(4)
    C6 0.0208(6) 0.0144(5) 0.0179(5) 0.0010(4) 0.0071(4) 0.0005(4)
    C7 0.0230(6) 0.0202(6) 0.0221(6) -0.0010(5) 0.0075(5) 0.0048(5)
    C8 0.0166(5) 0.0134(5) 0.0153(5) -0.0007(4) 0.0055(4) 0.0004(4)
    C9 0.0170(5) 0.0121(5) 0.0172(5) 0.0008(4) 0.0025(4) -0.0005(4)
    C10 0.0150(5) 0.0141(5) 0.0179(5) 0.0010(4) 0.0046(4) -0.0003(4)
    C11 0.0173(5) 0.0155(5) 0.0175(5) -0.0013(4) -0.0007(4) -0.0032(4)
    S1 0.02006(15) 0.01621(14) 0.01943(14) 0.00640(11) 0.00213(11) -0.00021(10)
    C12 0.0184(6) 0.0217(6) 0.0232(6) 0.0053(5) -0.0010(4) 0.0018(5)
    C13 0.0391(8) 0.0344(8) 0.0218(6) 0.0005(6) 0.0036(6) 0.0036(6)
    S2 0.01549(14) 0.01860(15) 0.02518(15) 0.00178(10) 0.00028(11) -0.00709(11)
    C14 0.0192(9) 0.0211(12) 0.0238(9) 0.0043(7) 0.0069(6) -0.0028(8)
    C15 0.0326(12) 0.0214(10) 0.0185(11) 0.0020(8) 0.0105(10) -0.0036(9)
    N1 0.0210(5) 0.0107(4) 0.0167(4) 0.0021(4) 0.0001(4) -0.0014(4)
    N2 0.0239(6) 0.0151(5) 0.0278(5) -0.0002(4) -0.0061(4) -0.0021(4)
    O1 0.0224(4) 0.0132(4) 0.0227(4) 0.0037(3) 0.0025(3) -0.0014(3)
_geom_special_details
;
 All esds (except the esd in the dihedral angle between two l.s. planes)
 are estimated using the full covariance matrix.  The cell esds are taken
 into account individually in the estimation of esds in distances, angles
 and torsion angles; correlations between esds in cell parameters are only
 used when they are defined by crystal symmetry.  An approximate (isotropic)
 treatment of cell esds is used for estimating esds involving l.s. planes.
 Least-squares planes (x,y,z in crystal coordinates) and deviations from them
 (* indicates atom used to define plane)
  7.3265 (0.0012) x + 3.0782 (0.0029) y - 9.8498 (0.0015) z = 0.3852 (0.0018)
 *   -0.0120 (0.0007)  C1
 *    0.0262 (0.0010)  C8
 *    0.0574 (0.0010)  C9
 *   -0.0136 (0.0009)  C10
 *   -0.0055 (0.0004)  S1
 *   -0.0220 (0.0005)  S2
 *   -0.0304 (0.0009)  N1
      0.0632 (0.0010)  O1
      0.2839 (0.0014)  C11
 Rms deviation of fitted atoms =   0.0287
  8.1736 (0.0024) x - 6.3013 (0.0055) y - 3.6411 (0.0064) z = 1.1855 (0.0026)
 Angle to previous plane (with approximate esd) = 53.30 ( 0.03 )
 *   -0.0174 (0.0008)  C1
 *    0.0106 (0.0008)  C2
 *    0.0039 (0.0009)  C3
 *   -0.0118 (0.0009)  C4
 *    0.0052 (0.0009)  C5
 *    0.0095 (0.0008)  C6
 Rms deviation of fitted atoms =   0.0107
;
loop_
    _geom_bond_atom_site_label_1
    _geom_bond_atom_site_label_2
    _geom_bond_site_symmetry_2
    _geom_bond_distance
    _geom_bond_publ_flag
    C1 C6 . 1.3905(16) ?
    C1 C2 . 1.3975(15) ?
    C1 N1 . 1.4282(14) ?
    C2 C3 . 1.3953(16) ?
    C2 C7 . 1.5004(16) ?
    C3 C4 . 1.3850(18) ?
    C4 C5 . 1.3879(18) ?
    C5 C6 . 1.3865(17) ?
    C8 O1 . 1.2236(14) ?
    C8 N1 . 1.3585(15) ?
    C8 C9 . 1.4888(16) ?
    C9 C10 . 1.3781(16) ?
    C9 C11 . 1.4290(16) ?
    C10 S1 . 1.7390(12) ?
    C10 S2 . 1.7594(12) ?
    C11 N2 . 1.1496(16) ?
    S1 C12 . 1.8162(13) ?
    C12 C13 . 1.518(2) ?
    S2 C14' . 1.783(5) ?
    S2 C14 . 1.8326(18) ?
    C14 C15 . 1.519(3) ?
    C14' C15' . 1.507(9) ?
    N1 H01 . 0.817(17) ?
    C3 H3 . 0.9500 ?
    C4 H4 . 0.9500 ?
    C5 H5 . 0.9500 ?
    C6 H6 . 0.9500 ?
    C7 H7A . 0.9800 ?
    C7 H7B . 0.9800 ?
    C7 H7C . 0.9800 ?
    C12 H12A . 0.9900 ?
    C12 H12B . 0.9900 ?
    C13 H13A . 0.9800 ?
    C13 H13B . 0.9800 ?
    C13 H13C . 0.9800 ?
    C14 H14A . 0.9900 ?
    C14 H14B . 0.9900 ?
    C15 H15A . 0.9800 ?
    C15 H15B . 0.9800 ?
    C15 H15C . 0.9800 ?
    C14' H14C . 0.9900 ?
    C14' H14D . 0.9900 ?
    C15' H15D . 0.9800 ?
    C15' H15E . 0.9800 ?
    C15' H15F . 0.9800 ?
loop_
    _geom_angle_atom_site_label_1
    _geom_angle_atom_site_label_2
    _geom_angle_atom_site_label_3
    _geom_angle_site_symmetry_1
    _geom_angle_site_symmetry_3
    _geom_angle
    _geom_angle_publ_flag
    C6 C1 C2 . . 120.98(10) ?
    C6 C1 N1 . . 120.49(10) ?
    C2 C1 N1 . . 118.50(10) ?
    C3 C2 C1 . . 117.77(11) ?
    C3 C2 C7 . . 121.57(11) ?
    C1 C2 C7 . . 120.63(10) ?
    C4 C3 C2 . . 121.40(11) ?
    C3 C4 C5 . . 120.10(11) ?
    C6 C5 C4 . . 119.46(11) ?
    C5 C6 C1 . . 120.21(11) ?
    O1 C8 N1 . . 123.11(11) ?
    O1 C8 C9 . . 121.40(10) ?
    N1 C8 C9 . . 115.49(10) ?
    C10 C9 C11 . . 119.50(10) ?
    C10 C9 C8 . . 123.30(10) ?
    C11 C9 C8 . . 116.99(10) ?
    C9 C10 S1 . . 121.02(9) ?
    C9 C10 S2 . . 121.14(9) ?
    S1 C10 S2 . . 117.75(7) ?
    N2 C11 C9 . . 176.23(12) ?
    C10 S1 C12 . . 105.56(6) ?
    C13 C12 S1 . . 113.23(10) ?
    C10 S2 C14' . . 100.46(17) ?
    C10 S2 C14 . . 107.01(7) ?
    C15 C14 S2 . . 107.65(16) ?
    C15' C14' S2 . . 107.8(5) ?
    C8 N1 C1 . . 123.68(10) ?
    C4 C3 H3 . . 119.3 ?
    C2 C3 H3 . . 119.3 ?
    C3 C4 H4 . . 120.0 ?
    C5 C4 H4 . . 120.0 ?
    C6 C5 H5 . . 120.3 ?
    C4 C5 H5 . . 120.3 ?
    C5 C6 H6 . . 119.9 ?
    C1 C6 H6 . . 119.9 ?
    C2 C7 H7A . . 109.5 ?
    C2 C7 H7B . . 109.5 ?
    H7A C7 H7B . . 109.5 ?
    C2 C7 H7C . . 109.5 ?
    H7A C7 H7C . . 109.5 ?
    H7B C7 H7C . . 109.5 ?
    C13 C12 H12A . . 108.9 ?
    S1 C12 H12A . . 108.9 ?
    C13 C12 H12B . . 108.9 ?
    S1 C12 H12B . . 108.9 ?
    H12A C12 H12B . . 107.7 ?
    C12 C13 H13A . . 109.5 ?
    C12 C13 H13B . . 109.5 ?
    H13A C13 H13B . . 109.5 ?
    C12 C13 H13C . . 109.5 ?
    H13A C13 H13C . . 109.5 ?
    H13B C13 H13C . . 109.5 ?
    C15 C14 H14A . . 110.2 ?
    S2 C14 H14A . . 110.2 ?
    C15 C14 H14B . . 110.2 ?
    S2 C14 H14B . . 110.2 ?
    H14A C14 H14B . . 108.5 ?
    C15' C14' H14C . . 110.1 ?
    S2 C14' H14C . . 110.1 ?
    C15' C14' H14D . . 110.1 ?
    S2 C14' H14D . . 110.1 ?
    H14C C14' H14D . . 108.5 ?
    C14' C15' H15D . . 109.5 ?
    C14' C15' H15E . . 109.5 ?
    H15D C15' H15E . . 109.5 ?
    C14' C15' H15F . . 109.5 ?
    H15D C15' H15F . . 109.5 ?
    H15E C15' H15F . . 109.5 ?
    C8 N1 H01 . . 120.2(11) ?
    C1 N1 H01 . . 116.0(11) ?
loop_
    _geom_torsion_atom_site_label_1
    _geom_torsion_atom_site_label_2
    _geom_torsion_atom_site_label_3
    _geom_torsion_atom_site_label_4
    _geom_torsion_site_symmetry_1
    _geom_torsion_site_symmetry_2
    _geom_torsion_site_symmetry_3
    _geom_torsion_site_symmetry_4
    _geom_torsion
    _geom_torsion_publ_flag
    C6 C1 C2 C3 . . . . 2.91(17) ?
    N1 C1 C2 C3 . . . . -175.34(11) ?
    C6 C1 C2 C7 . . . . -175.44(11) ?
    N1 C1 C2 C7 . . . . 6.31(16) ?
    C1 C2 C3 C4 . . . . -0.85(18) ?
    C7 C2 C3 C4 . . . . 177.48(12) ?
    C2 C3 C4 C5 . . . . -1.27(19) ?
    C3 C4 C5 C6 . . . . 1.35(19) ?
    C4 C5 C6 C1 . . . . 0.68(18) ?
    C2 C1 C6 C5 . . . . -2.86(18) ?
    N1 C1 C6 C5 . . . . 175.35(11) ?
    O1 C8 C9 C10 . . . . -7.09(18) ?
    N1 C8 C9 C10 . . . . 173.60(11) ?
    O1 C8 C9 C11 . . . . 167.61(11) ?
    N1 C8 C9 C11 . . . . -11.70(15) ?
    C11 C9 C10 S1 . . . . -169.10(9) ?
    C8 C9 C10 S1 . . . . 5.47(16) ?
    C11 C9 C10 S2 . . . . 7.34(16) ?
    C8 C9 C10 S2 . . . . -178.08(9) ?
    C9 C10 S1 C12 . . . . -173.24(10) ?
    S2 C10 S1 C12 . . . . 10.20(9) ?
    C10 S1 C12 C13 . . . . 83.40(11) ?
    C9 C10 S2 C14' . . . . 64.9(3) ?
    S1 C10 S2 C14' . . . . -118.6(3) ?
    C9 C10 S2 C14 . . . . 44.96(14) ?
    S1 C10 S2 C14 . . . . -138.48(11) ?
    C10 S2 C14 C15 . . . . 152.32(19) ?
    C14' S2 C14 C15 . . . . 78.5(5) ?
    C10 S2 C14' C15' . . . . -164.9(5) ?
    C14 S2 C14' C15' . . . . -53.9(6) ?
    O1 C8 N1 C1 . . . . -1.97(18) ?
    C9 C8 N1 C1 . . . . 177.32(10) ?
    C6 C1 N1 C8 . . . . 57.60(16) ?
    C2 C1 N1 C8 . . . . -124.15(12) ?
loop_
    _geom_hbond_atom_site_label_D
    _geom_hbond_atom_site_label_H
    _geom_hbond_atom_site_label_A
    _geom_hbond_site_symmetry_A
    _geom_hbond_distance_DH
    _geom_hbond_distance_HA
    _geom_hbond_distance_DA
    _geom_hbond_angle_DHA
    N1 H01 N2 3_666 0.817(17) 2.375(17) 3.1346(15) 155.0(15)
    C12 H12A N2 2_746 0.99 2.51 3.4628(16) 160.4
    C5 H5 O1 3_656 0.95 2.50 3.4110(15) 160.9
_iucr_refine_instructions_details
;
TITL elg_ro in P2(1)/c
CELL 0.71073   9.410386  12.835039  13.077414  90.0000 104.1981  90.0000
ZERR    4.00   0.0004   0.0004   0.0005   0.0000   0.004   0.0000
LATT  1
SYMM -x, y+1/2,-z+1/2
SFAC C H N O S
UNIT 60.00 72.00 8.00 4.00 8.00
TEMP -173
SIZE 0.35 0.35 0.3
FMAP   2
PLAN   10
L.S.   4
ACTA 60
CONF
EQIV $1 -x+1, -y+1, -z+1
HTAB N1 N2_$1
EQIV $2 2-x,-0.5+y, 1.5-z
EQIV $3 1-x, -y, 1-z
HTAB C12 N2_$2
HTAB C5 O1_$3
WGHT    0.030900    0.725900
FVAR       4.85596   0.72094
C1    1    0.481340    0.215156    0.387378    11.00000    0.01518    0.01274 =
         0.01530   -0.00203    0.00364    0.00074
C2    1    0.461276    0.245475    0.282156    11.00000    0.01570    0.01465 =
         0.01697    0.00080    0.00482    0.00215
C3    1    0.376434    0.181280    0.204639    11.00000    0.02327    0.02276 =
         0.01486   -0.00144    0.00315    0.00185
AFIX  43
H3    2    0.360147    0.200762    0.132609    11.00000   -1.20000
AFIX   0
C4    1    0.315456    0.089762    0.230471    11.00000    0.02189    0.01913 =
         0.02360   -0.00729    0.00177   -0.00073
AFIX  43
H4    2    0.256429    0.047970    0.176473    11.00000   -1.20000
AFIX   0
C5    1    0.340461    0.059017    0.335129    11.00000    0.02050    0.01302 =
         0.02723   -0.00189    0.00738   -0.00160
AFIX  43
H5    2    0.300511   -0.004466    0.352944    11.00000   -1.20000
AFIX   0
C6    1    0.424227    0.121720    0.413468    11.00000    0.02082    0.01439 =
         0.01793    0.00055    0.00707    0.00103
AFIX  43
H6    2    0.442660    0.100777    0.485200    11.00000   -1.20000
AFIX   0
C7    1    0.532571    0.342425    0.254298    11.00000    0.02302    0.02017 =
         0.02212    0.00481    0.00747   -0.00100
AFIX 137
H7A   2    0.499898    0.402611    0.288618    11.00000   -1.50000
H7B   2    0.505069    0.352239    0.177646    11.00000   -1.50000
H7C   2    0.639311    0.335750    0.278433    11.00000   -1.50000
AFIX   0
C8    1    0.679320    0.255508    0.543378    11.00000    0.01660    0.01336 =
         0.01535    0.00035    0.00551   -0.00071
C9    1    0.747861    0.339694    0.617498    11.00000    0.01696    0.01211 =
         0.01716   -0.00054    0.00247    0.00078
C10   1    0.862229    0.322781    0.704492    11.00000    0.01502    0.01410 =
         0.01787   -0.00025    0.00460    0.00096
C11   1    0.698583    0.443693    0.590349    11.00000    0.01725    0.01555 =
         0.01747   -0.00318   -0.00070   -0.00126
S1    5    0.945943    0.201388    0.728004    11.00000    0.02006    0.01621 =
         0.01943   -0.00021    0.00213    0.00640
C12   1    1.072664    0.211156    0.857049    11.00000    0.01837    0.02169 =
         0.02320    0.00183   -0.00104    0.00532
AFIX  23
H12A  2    1.151970    0.159368    0.861741    11.00000   -1.20000
H12B  2    1.117923    0.281259    0.864664    11.00000   -1.20000
AFIX   0
C13   1    1.000315    0.193111    0.947278    11.00000    0.03908    0.03444 =
         0.02179    0.00358    0.00360    0.00053
AFIX 137
H13A  2    0.929448    0.248862    0.948100    11.00000   -1.50000
H13B  2    1.075200    0.193010    1.014223    11.00000   -1.50000
H13C  2    0.949583    0.125812    0.937771    11.00000   -1.50000
AFIX   0
SAME S2 C14' C15'
SIMU S2 > C15' 0.02 0.04 0.9
S2    5    0.934976    0.424893    0.791371    11.00000    0.01549    0.01860 =
         0.02518   -0.00709    0.00028    0.00178
PART 1 21
C14   1    0.779251    0.497271    0.816704    21.00000    0.01916    0.02109 =
         0.02378   -0.00282    0.00690    0.00434
AFIX  23
H14A  2    0.747241    0.551815    0.762408    21.00000   -1.20000
H14B  2    0.695859    0.449600    0.814538    21.00000   -1.20000
AFIX   0
C15   1    0.829013    0.546623    0.925222    21.00000    0.03260    0.02144 =
         0.01851   -0.00360    0.01052    0.00205
AFIX 137
H15A  2    0.843119    0.492190    0.979332    21.00000   -1.50000
H15B  2    0.754358    0.595913    0.935777    21.00000   -1.50000
H15C  2    0.921659    0.583601    0.930551    21.00000   -1.50000
AFIX   0
PART 2 -21
C14'  1    0.781155    0.454807    0.843000   -21.00000    0.02056
AFIX  23
H14C  2    0.690690    0.457262    0.785291   -21.00000   -1.20000
H14D  2    0.768934    0.400718    0.894136   -21.00000   -1.20000
AFIX   0
C15'  1    0.808678    0.559294    0.896714   -21.00000    0.02928
AFIX  33
H15D  2    0.726256    0.577128    0.926925   -21.00000   -1.50000
H15E  2    0.818595    0.612458    0.845123   -21.00000   -1.50000
H15F  2    0.899086    0.556262    0.953033   -21.00000   -1.50000
AFIX   0
PART 0
N1    3    0.558471    0.283755    0.468062    11.00000    0.02097    0.01071 =
         0.01666   -0.00143    0.00009    0.00215
H01   2    0.527916    0.343502    0.465529    11.00000    0.02626
N2    3    0.655834    0.525473    0.562921    11.00000    0.02386    0.01509 =
         0.02778   -0.00206   -0.00605   -0.00015
O1    4    0.730767    0.167490    0.550385    11.00000    0.02244    0.01322 =
         0.02274   -0.00138    0.00255    0.00373
HKLF 4
;
data_global
_journal_date_recd_electronic     2017-04-13
_journal_date_accepted     2017-04-18
_journal_name_full     'Acta Crystallographica, Section E'
_journal_year     2017
_journal_volume     73
_journal_issue      5
_journal_page_first     752
_journal_page_last     754
_journal_paper_category     GO
_journal_paper_doi     10.1107/S2056989017005783
_journal_coeditor_code     HG5488
_publ_contact_author_name     'Peter G. Jones'
_publ_contact_author_address
;     Institut f\"ur Anorganische und Analytische Chemie
      Technische Universit\"at Braunschweig
      Postfach 3329
      D-38023 Braunschweig
      Germany
;
_publ_contact_author_email     p.jones@tu-bs.de
_publ_contact_author_fax     ?
_publ_contact_author_phone     ?
_publ_section_title
;
Crystal structure of
2-cyano-3,3-bis(ethylsulfanyl)-<i>N</i>-<i>o</i>-tolylacrylamide
;
loop_
    _publ_author_name
    _publ_author_address
    'Azzam, Rasha A.'
;     Chemistry Department
      Faculty of Science
      Helwan University
      Cairo
      Egypt
;
    'Elgemeie, Galal H.'
;     Chemistry Department
      Faculty of Science
      Helwan University
      Cairo
      Egypt
;
    'Ramadan, Rokia'
;     Chemistry Department
      Faculty of Science
      Helwan University
      Cairo
      Egypt
;
    'Jones, Peter G.'
;     Institut f\"ur Anorganische und Analytische Chemie
      Technische Universit\"at Braunschweig
      Postfach 3329
      D-38023 Braunschweig
      Germany
;
_publ_section_synopsis
;
In the molecule of the title compound, the central  S~2~C\\db C(CN)C moiety is
planar (r.m.s. deviation = 0.029 \%A). The C\\db O and C---CN groups are
<i>trans</i> to each other across their common C---C bond. In the crystal,
one classical and two `weak' hydrogen bonds combine with borderline N...N and
S...S contacts to form layers parallel to (10\=2).
;
