# Supplementary material for: Crystal structure of 2-cyano-3,3-bis­(ethyl­sulfan­yl)-N-o-tolyl­acryl­amide
Source: Acta Crystallogr E Crystallogr Commun. 2017 Apr 28;73(Pt 5):752–4. doi: 10.1107/S2056989017005783 (PMC5418798; doi:10.1107/S2056989017005783)
Supplement: Supplementary file 2 [file e-73-00752-Isup2.hkl]

# 
# h,k,l, Fc-squared, Fo-squared, sigma(Fo-squared) and status flag 
# 
data_I
_shelx_title ' elg_ro in P2(1)/c' 
_shelx_refln_list_code          4 
_shelx_F_calc_maximum      204.46 
_exptl_crystal_F_000       648.00 
_reflns_d_resolution_high  0.6869 
 
loop_ 
 _symmetry_equiv_pos_as_xyz 
 'x, y, z' 
 '-x, y+1/2, -z+1/2' 
 '-x, -y, -z' 
 'x, -y-1/2, z-1/2' 
 
_cell_length_a     9.4104 
_cell_length_b    12.8350 
_cell_length_c    13.0774 
_cell_angle_alpha  90.000 
_cell_angle_beta  104.198 
_cell_angle_gamma  90.000 
 
_shelx_F_squared_multiplier     1.000 
 
loop_ 
 _refln_index_h 
 _refln_index_k 
 _refln_index_l 
 _refln_F_squared_calc 
 _refln_F_squared_meas 
 _refln_F_squared_sigma 
 _refln_observed_status 
   1   0   0        0.89        3.09      1.41 o 
   2   0   0     3479.26     3398.74     23.50 o 
   3   0   0     4314.96     4385.24     31.30 o 
   4   0   0     1103.77     1177.45     22.10 o 
   5   0   0     3116.23     3210.25     41.14 o 
   6   0   0      416.13      367.50     12.13 o 
   7   0   0     1502.30     1434.19     50.38 o 
   8   0   0     2832.65     2698.82    108.22 o 
   9   0   0      546.39      517.06     29.89 o 
  10   0   0     1585.17     1572.25     57.06 o 
  11   0   0      188.64      199.79     21.39 o 
  12   0   0        1.32        7.53      7.69 o 
   1   1   0     3447.36     3454.37     17.42 o 
   2   1   0     2997.39     3136.66     14.59 o 
   3   1   0        0.32        7.01      0.88 o 
   4   1   0     3430.94     3501.46     25.00 o 
   5   1   0     3655.12     3614.45     31.97 o 
   6   1   0       50.90       33.10      2.89 o 
   7   1   0      182.69      160.68      7.86 o 
   8   1   0      465.91      453.83     18.37 o 
   9   1   0        7.00        9.49      4.63 o 
  10   1   0        0.57        3.86      4.31 o 
  11   1   0      389.54      423.63     19.55 o 
  12   1   0      125.51      133.57     12.53 o 
  13   1   0      246.09      299.04     40.60 o 
   0   2   0     7786.87     7628.64     50.33 o 
   1   2   0      108.44      109.13      1.55 o 
   2   2   0    14314.44    14193.15     48.62 o 
   3   2   0      431.53      496.38      4.58 o 
   4   2   0     1032.68     1115.29     11.43 o 
   5   2   0       89.59      103.96      4.69 o 
   6   2   0      199.82      196.23      7.75 o 
   7   2   0      195.55      206.90     11.75 o 
   8   2   0       40.19       43.38      6.03 o 
   9   2   0       89.68       90.75      7.44 o 
  10   2   0      199.73      202.43     10.83 o 
  11   2   0        1.41       11.90      4.12 o 
  12   2   0       93.47       83.24      9.97 o 
   1   3   0     1592.24     1587.64      8.16 o 
   2   3   0     2997.82     3044.75     13.76 o 
   3   3   0      343.63      334.58      3.72 o 
   4   3   0      145.72      135.56      3.10 o 
   5   3   0     1457.35     1509.05     14.63 o 
   6   3   0        1.34        1.41      1.45 o 
   7   3   0      208.55      199.79      5.44 o 
   8   3   0      163.86      153.35      8.19 o 
   9   3   0        5.09        6.40      3.23 o 
  10   3   0     1213.57     1284.82     28.24 o 
  11   3   0       27.53       15.50      4.11 o 
  12   3   0      270.56      271.04     14.86 o 
   0   4   0     1334.97     1253.57     12.50 o 
   1   4   0        3.93        9.90      0.75 o 
   2   4   0      115.26      142.38      2.30 o 
   3   4   0       55.11       44.00      1.65 o 
   4   4   0        3.12        1.66      0.61 o 
   5   4   0        1.07        0.50      0.97 o 
   6   4   0      527.45      583.48      8.98 o 
   7   4   0      253.20      224.61      6.67 o 
   8   4   0      119.38      126.88      6.78 o 
   9   4   0      133.23      117.42      6.96 o 
  10   4   0       14.76       16.32      4.26 o 
  11   4   0        9.26        7.20      3.57 o 
  12   4   0       44.37       42.47      5.94 o 
   1   5   0     1055.01     1240.29      9.60 o 
   2   5   0       83.12       73.66      2.21 o 
   3   5   0     1019.73     1051.55      9.29 o 
   4   5   0      883.94      920.73      9.38 o 
   5   5   0      113.82       97.74      3.17 o 
   6   5   0      632.56      568.61      9.78 o 
   7   5   0        6.69        6.16      2.41 o 
   8   5   0      174.02      175.89      7.93 o 
   9   5   0     1057.95     1052.68     22.80 o 
  10   5   0       67.15       60.48      6.85 o 
  11   5   0        6.75        9.60      3.89 o 
  12   5   0      136.55      138.53     16.42 o 
   0   6   0        8.59        9.09      2.23 o 
   1   6   0       23.88       13.51      1.51 o 
   2   6   0     1217.80     1344.34     15.57 o 
   3   6   0      255.08      266.48      4.82 o 
   4   6   0      168.53      178.48      4.72 o 
   5   6   0      682.41      685.11     10.05 o 
   6   6   0        5.70        7.83      1.85 o 
   7   6   0      297.33      299.46     10.09 o 
   8   6   0     2263.64     2344.75     36.74 o 
   9   6   0        0.03       -0.83      4.28 o 
  10   6   0       15.14       14.01      4.21 o 
  11   6   0       49.12       46.07      6.61 o 
  12   6   0       21.35       16.79     12.86 o 
   1   7   0      351.19      419.37      7.02 o 
   2   7   0      213.20      202.29      3.92 o 
   3   7   0        5.39        7.37      1.17 o 
   4   7   0       35.53       42.08      2.50 o 
   5   7   0     2252.65     2148.92     21.51 o 
   6   7   0      615.19      597.69     10.41 o 
   7   7   0        0.03       -3.49      3.49 o 
   8   7   0      157.18      142.65      8.78 o 
   9   7   0       43.50       43.94      6.61 o 
  10   7   0        0.76        0.35      3.86 o 
  11   7   0        1.45        2.15      4.46 o 
   0   8   0     6412.37     6180.74     73.57 o 
   1   8   0     4173.47     4163.85     30.82 o 
   2   8   0      328.15      301.70      5.36 o 
   3   8   0     1154.56     1183.08     12.92 o 
   4   8   0        4.94        1.26      1.63 o 
   5   8   0      242.80      210.82      6.42 o 
   6   8   0      189.34      180.02      6.36 o 
   7   8   0      578.46      554.70     15.14 o 
   8   8   0      246.31      249.11     13.48 o 
   9   8   0     1252.86     1257.54     29.75 o 
  10   8   0      290.30      307.14     15.33 o 
  11   8   0       25.69       35.57      8.19 o 
   1   9   0      114.13      111.20      4.58 o 
   2   9   0     1424.40     1436.90     15.55 o 
   3   9   0     2716.38     2498.87     20.94 o 
   4   9   0      563.63      545.31      9.10 o 
   5   9   0     1463.71     1445.26     18.19 o 
   6   9   0      571.79      564.61     11.63 o 
   7   9   0      225.33      228.67     11.13 o 
   8   9   0       44.33       40.50      5.84 o 
   9   9   0        1.74        4.09      3.74 o 
  10   9   0      155.30      174.75     11.90 o 
  11   9   0      481.80      582.34     58.31 o 
   0  10   0      116.06      119.59      7.51 o 
   1  10   0     1561.91     1563.62     17.19 o 
   2  10   0     1794.17     1720.94     17.56 o 
   3  10   0      141.52      167.54      5.46 o 
   4  10   0        3.40        1.12      1.86 o 
   5  10   0      108.99      117.56      5.60 o 
   6  10   0      308.30      294.97     10.71 o 
   7  10   0      288.14      295.40     12.18 o 
   8  10   0      127.17      129.25      9.53 o 
   9  10   0      195.46      180.98     11.99 o 
  10  10   0       22.91       28.13      8.01 o 
   1  11   0      707.18      684.75     11.77 o 
   2  11   0       55.40       46.99      3.54 o 
   3  11   0       39.08       32.54      2.87 o 
   4  11   0      204.99      180.46      7.10 o 
   5  11   0       16.83       17.18      3.29 o 
   6  11   0      190.80      170.63      9.28 o 
   7  11   0       94.03       87.99      7.78 o 
   8  11   0       26.80       26.22      5.85 o 
   9  11   0       42.46       22.74      4.85 o 
  10  11   0      101.40      144.90     29.09 o 
   0  12   0       43.37       44.80      4.80 o 
   1  12   0       23.33       24.49      4.44 o 
   2  12   0      724.77      759.32     13.45 o 
   3  12   0        0.14        5.20      2.36 o 
   4  12   0       15.74       11.55      2.67 o 
   5  12   0      302.36      308.03     11.22 o 
   6  12   0       20.51       17.61      3.98 o 
   7  12   0        0.04       -3.91      3.91 o 
   8  12   0       93.39       93.49      8.56 o 
   9  12   0       11.15        9.10     12.39 o 
   1  13   0       25.08       26.75      3.25 o 
   2  13   0       42.69       43.43      4.23 o 
   3  13   0      312.87      318.11     12.07 o 
   4  13   0      121.28      131.87      7.41 o 
   5  13   0      153.36      155.08     10.05 o 
   6  13   0      164.30      164.38     11.74 o 
   7  13   0      233.61      229.33     13.09 o 
   8  13   0       15.31       17.93      5.23 o 
   9  13   0        9.97       25.74     16.12 o 
   0  14   0      334.75      353.44     16.23 o 
   1  14   0      462.27      474.38     13.11 o 
   2  14   0      833.39      854.13     20.55 o 
   3  14   0        6.51        9.34      3.29 o 
   4  14   0      147.58      169.81     11.46 o 
   5  14   0       46.95       46.49      6.67 o 
   6  14   0      287.31      304.97     16.68 o 
   7  14   0      460.43      482.01     21.36 o 
   8  14   0      423.84      468.35     51.38 o 
   1  15   0        5.52        5.97      3.27 o 
   2  15   0        0.20        3.19      3.31 o 
   3  15   0      397.20      405.66     14.95 o 
   4  15   0      136.32      140.26     10.60 o 
   5  15   0      512.60      520.73     22.97 o 
   6  15   0      115.80      123.63     11.84 o 
   7  15   0        1.50       -7.64      8.89 o 
   0  16   0       39.88       41.58      9.46 o 
   1  16   0      102.14       93.30      8.18 o 
   2  16   0        0.05        1.25      3.68 o 
   3  16   0       77.12       76.08      8.16 o 
   4  16   0      116.92      130.20     13.54 o 
   5  16   0       23.13       17.76      9.54 o 
   6  16   0        0.14        5.43     18.78 o 
   1  17   0        0.25        1.81      6.49 o 
   2  17   0      545.37      534.70     24.29 o 
   3  17   0      257.40      268.71     22.22 o 
   4  17   0      559.50      537.37     54.94 o 
   5  17   0        1.60       10.45     11.26 o 
   0  18   0        0.66        1.02     10.42 o 
   1  18   0      289.62      346.66     45.29 o 
   2  18   0      261.33      259.02     38.63 o 
   3  18   0      174.35      172.22     30.79 o 
 -13   1   1      169.40      186.38     23.34 o 
 -12   1   1       77.75       55.91      7.87 o 
 -11   1   1      136.00      148.24     12.84 o 
 -10   1   1      135.39      144.67     11.90 o 
  -9   1   1      388.02      406.52     18.40 o 
  -8   1   1      109.63       97.85      9.01 o 
  -7   1   1      125.84      146.38      5.42 o 
  -6   1   1        5.90        4.24      1.48 o 
  -5   1   1      804.38      863.78     10.93 o 
  -4   1   1      353.00      362.27      4.92 o 
  -3   1   1     1612.14     1748.84     12.50 o 
  -2   1   1     6945.70     7027.42     31.25 o 
  -1   1   1     2091.45     2055.13      9.93 o 
   0   1   1      369.61      297.16      9.62 o 
   1   1   1      174.75      163.05      2.14 o 
   2   1   1     6268.01     6386.79     35.90 o 
   3   1   1     1175.29     1235.08     10.66 o 
   4   1   1       40.40       36.52      3.06 o 
   5   1   1       86.16       71.12      4.45 o 
   6   1   1     1046.97     1023.86     22.10 o 
   7   1   1        2.43        0.55      2.52 o 
   8   1   1       33.88       41.18      5.60 o 
   9   1   1        1.52        7.02      3.14 o 
  10   1   1       47.46       48.82      5.91 o 
  11   1   1      101.47      105.49     10.33 o 
  12   1   1      158.56      142.68     12.70 o 
 -13   2   1      130.32      124.62     27.41 o 
 -12   2   1       85.05       78.87      9.64 o 
 -11   2   1       31.11       29.06      5.75 o 
 -10   2   1      136.96      136.78     10.63 o 
  -9   2   1        0.20       -4.13      4.13 o 
  -8   2   1       12.80       15.85      4.01 o 
  -7   2   1        9.96       10.11      2.58 o 
  -6   2   1      509.65      514.43     11.32 o 
  -5   2   1      184.12      185.54      4.74 o 
  -4   2   1     5056.59     5285.54     32.92 o 
  -3   2   1     1585.16     1591.48      9.67 o 
  -2   2   1     3637.93     3679.65     14.96 o 
  -1   2   1       20.28       13.41      0.58 o 
   0   2   1     2942.75     3013.55     11.64 o 
   1   2   1      436.45      425.91      3.67 o 
   2   2   1      265.92      284.87      3.41 o 
   3   2   1      263.40      294.48      4.04 o 
   4   2   1       73.65       87.13      3.16 o 
   5   2   1       70.07       86.37      4.26 o 
   6   2   1       55.45       67.01      4.53 o 
   7   2   1       94.41       90.12      6.25 o 
   8   2   1       10.53        9.03      3.04 o 
   9   2   1        2.71        4.56      3.19 o 
  10   2   1      115.99      104.85      7.37 o 
  11   2   1       63.15       58.72      9.35 o 
  12   2   1       16.22        5.37      7.91 o 
 -12   3   1       70.62       90.72      8.63 o 
 -11   3   1       14.10       19.30      6.17 o 
 -10   3   1      185.86      182.59     10.41 o 
  -9   3   1       56.59       64.26      5.84 o 
  -8   3   1        5.48        1.41      2.67 o 
  -7   3   1      532.35      514.51     10.33 o 
  -6   3   1      844.03      823.39     11.55 o 
  -5   3   1     4067.42     3983.61     25.92 o 
  -4   3   1      122.40       87.29      2.00 o 
  -3   3   1      607.88      598.05      4.87 o 
  -2   3   1       14.81       30.43      0.90 o 
  -1   3   1     7425.11     7589.21     26.25 o 
   0   3   1      398.54      337.20      3.29 o 
   1   3   1        0.21        2.07      0.62 o 
   2   3   1     1730.02     1906.89     10.80 o 
   3   3   1     3178.53     3221.37     17.44 o 
   4   3   1      317.31      266.37      4.16 o 
   5   3   1      323.89      277.92      5.26 o 
   6   3   1      559.87      553.62      9.70 o 
   7   3   1      553.89      564.19     12.27 o 
   8   3   1       26.90       27.68      3.41 o 
   9   3   1       67.05       65.45      6.01 o 
  10   3   1      111.35      120.29      7.57 o 
  11   3   1        1.44       -1.91      3.99 o 
  12   3   1      117.99      107.68     12.61 o 
 -12   4   1        7.50        3.71      4.15 o 
 -11   4   1       78.39       59.24      6.73 o 
 -10   4   1      682.47      688.19     20.83 o 
  -9   4   1     1013.57     1026.35     19.95 o 
  -8   4   1     2067.98     2061.77     26.29 o 
  -7   4   1     1726.18     1638.22     21.61 o 
  -6   4   1      813.81      743.01      9.68 o 
  -5   4   1     1658.00     1634.28     12.06 o 
  -4   4   1     1861.31     1942.63     11.48 o 
  -3   4   1     1853.69     2026.02     10.81 o 
  -2   4   1     4378.17     4387.55     20.17 o 
  -1   4   1     9477.68     9608.89     34.68 o 
   0   4   1    10967.07    10846.40     41.95 o 
   1   4   1     2402.38     2555.16     12.55 o 
   2   4   1     2356.63     2337.87     14.04 o 
   3   4   1     6620.94     6761.93     50.43 o 
   4   4   1       15.32        8.67      1.28 o 
   5   4   1      683.21      700.15     10.10 o 
   6   4   1     1047.62     1004.25     11.53 o 
   7   4   1     1329.03     1299.27     17.26 o 
   8   4   1     5023.98     5022.43     52.23 o 
   9   4   1      281.47      294.74     10.36 o 
  10   4   1      181.22      196.60     11.92 o 
  11   4   1      293.78      272.36     13.21 o 
  12   4   1       15.12       12.82      8.71 o 
 -12   5   1       41.59       41.40      8.40 o 
 -11   5   1       21.15       26.06      5.22 o 
 -10   5   1     1122.39     1134.55     30.87 o 
  -9   5   1      187.59      185.95     10.52 o 
  -8   5   1        2.85        5.98      2.57 o 
  -7   5   1      461.28      443.12     10.22 o 
  -6   5   1      835.07      779.36      9.39 o 
  -5   5   1     4498.55     4545.64     26.94 o 
  -4   5   1      485.55      396.33      4.45 o 
  -3   5   1     6105.06     6309.12     28.48 o 
  -2   5   1     3224.93     3250.40     19.55 o 
  -1   5   1        0.57        4.60      1.25 o 
   0   5   1     2204.95     2433.27     15.89 o 
   1   5   1        9.53        7.13      1.04 o 
   2   5   1        2.45        8.02      1.11 o 
   3   5   1     1514.00     1413.80     13.31 o 
   4   5   1     3377.82     3268.99     23.49 o 
   5   5   1     1500.00     1488.71     14.75 o 
   6   5   1     1460.41     1410.55     17.28 o 
   7   5   1      212.79      214.22      7.26 o 
   8   5   1      260.58      260.63      9.29 o 
   9   5   1       77.39       76.07      6.13 o 
  10   5   1      396.16      395.89     15.32 o 
  11   5   1      147.67      165.27     10.46 o 
  12   5   1      357.30      357.04     42.79 o 
 -12   6   1        0.03       -9.18      9.18 o 
 -11   6   1      226.21      237.19     14.75 o 
 -10   6   1      108.55      106.54      9.64 o 
  -9   6   1      161.37      163.03     11.18 o 
  -8   6   1      419.23      428.42     14.46 o 
  -7   6   1      290.43      302.53      8.92 o 
  -6   6   1       12.32       17.00      2.20 o 
  -5   6   1      318.34      342.07      5.70 o 
  -4   6   1      541.72      546.22      5.62 o 
  -3   6   1      843.02      876.67      7.81 o 
  -2   6   1      749.39      764.34      7.69 o 
  -1   6   1     2038.50     2138.89     15.50 o 
   0   6   1      168.51      150.78      3.93 o 
   1   6   1     2130.78     2274.51     15.19 o 
   2   6   1      349.13      331.94      6.26 o 
   3   6   1       41.45       56.68      2.82 o 
   4   6   1      171.72      152.02      4.59 o 
   5   6   1       11.83       11.82      1.69 o 
   6   6   1     1440.82     1427.59     18.34 o 
   7   6   1       55.46       50.15      4.76 o 
   8   6   1      401.92      407.67     14.01 o 
   9   6   1      116.88      113.84      8.01 o 
  10   6   1      143.09      134.69      9.89 o 
  11   6   1        8.20       12.38      4.74 o 
  12   6   1        0.11       -8.23      8.23 o 
 -12   7   1        1.52      -14.00     14.00 o 
 -11   7   1      106.86      114.42     10.62 o 
 -10   7   1      660.00      681.75     23.96 o 
  -9   7   1      802.93      825.35     29.83 o 
  -8   7   1       17.00       19.72      4.79 o 
  -7   7   1     1008.66      969.91     19.39 o 
  -6   7   1        5.41        8.35      1.79 o 
  -5   7   1       14.52       16.52      2.06 o 
  -4   7   1        0.68        3.71      0.73 o 
  -3   7   1       68.91       62.28      2.26 o 
  -2   7   1      392.42      408.64      5.96 o 
  -1   7   1       21.14       15.74      1.77 o 
   0   7   1       35.45       50.92      2.85 o 
   1   7   1      362.75      408.36      5.85 o 
   2   7   1      241.22      254.36      4.64 o 
   3   7   1      458.18      455.52      7.08 o 
   4   7   1       80.82       90.68      4.10 o 
   5   7   1      186.40      208.81      6.10 o 
   6   7   1      216.90      213.75      7.51 o 
   7   7   1      233.65      242.29      8.87 o 
   8   7   1       63.43       68.50      6.28 o 
   9   7   1       84.83       84.72      8.78 o 
  10   7   1       93.86      103.94      8.85 o 
  11   7   1       10.96        6.87      4.91 o 
 -11   8   1      102.46       89.75     10.46 o 
 -10   8   1      125.54      137.59     10.95 o 
  -9   8   1       89.16       69.02      7.68 o 
  -8   8   1      135.44      128.17      9.65 o 
  -7   8   1        0.52        2.09      2.52 o 
  -6   8   1        8.64       16.62      2.88 o 
  -5   8   1      251.18      261.29      7.36 o 
  -4   8   1      138.69      149.53      3.93 o 
  -3   8   1       74.37       52.90      2.27 o 
  -2   8   1      775.73      816.95      9.36 o 
  -1   8   1      283.39      295.72      6.80 o 
   0   8   1       71.90       83.02      5.03 o 
   1   8   1     1463.46     1531.57     14.05 o 
   2   8   1     1096.08     1131.76     11.63 o 
   3   8   1       48.47       47.48      2.28 o 
   4   8   1      139.09      117.02      4.89 o 
   5   8   1      265.75      278.81      8.52 o 
   6   8   1      586.88      549.09     12.07 o 
   7   8   1       46.96       42.54      4.71 o 
   8   8   1        0.32       -3.45      3.45 o 
   9   8   1        4.23       13.31      4.21 o 
  10   8   1       16.34       12.03      4.37 o 
  11   8   1       12.43        0.78      6.14 o 
 -11   9   1       17.37       28.03     14.57 o 
 -10   9   1       26.33       25.36      5.45 o 
  -9   9   1        0.05        2.58      4.13 o 
  -8   9   1       43.71       39.40      6.69 o 
  -7   9   1       92.10       91.49      7.20 o 
  -6   9   1        3.80        2.77      2.05 o 
  -5   9   1      316.65      301.71      7.65 o 
  -4   9   1       47.02       34.43      2.78 o 
  -3   9   1      440.69      442.33      7.71 o 
  -2   9   1      316.45      298.30      6.20 o 
  -1   9   1      252.97      230.39      7.53 o 
   0   9   1       70.84       79.40      4.46 o 
   1   9   1       29.87       24.28      2.10 o 
   2   9   1      736.50      686.61      9.55 o 
   3   9   1       98.36       79.50      3.67 o 
   4   9   1      223.75      185.90      6.35 o 
   5   9   1      388.17      367.79      9.17 o 
   6   9   1        5.90        7.16      2.33 o 
   7   9   1      166.27      159.81      8.27 o 
   8   9   1      572.32      571.55     19.36 o 
   9   9   1        2.50       -1.96      3.87 o 
  10   9   1       64.19       51.58      7.19 o 
 -11  10   1       33.71       43.69     16.48 o 
 -10  10   1       69.46       73.35      8.52 o 
  -9  10   1       78.02       81.04      8.95 o 
  -8  10   1      357.66      357.33     16.83 o 
  -7  10   1      392.85      380.76     16.42 o 
  -6  10   1        0.86        2.55      2.55 o 
  -5  10   1     1038.93      990.71     16.34 o 
  -4  10   1       61.25       49.35      3.33 o 
  -3  10   1      153.26      146.13      6.17 o 
  -2  10   1      116.99      112.47      4.87 o 
  -1  10   1      756.63      707.58     12.29 o 
   0  10   1     1540.95     1534.71     19.37 o 
   1  10   1     1319.17     1320.50     16.08 o 
   2  10   1        6.14        0.84      1.84 o 
   3  10   1     1206.15     1215.35     15.79 o 
   4  10   1      724.63      689.57     12.87 o 
   5  10   1      117.04      122.60      5.99 o 
   6  10   1      270.05      266.91     10.51 o 
   7  10   1      267.70      274.80     12.07 o 
   8  10   1       70.33       80.49      8.09 o 
   9  10   1      281.59      284.92     15.43 o 
  10  10   1      290.55      353.08     31.41 o 
 -10  11   1        0.62       -2.41      8.46 o 
  -9  11   1       70.62       83.89      8.06 o 
  -8  11   1      169.60      181.76     12.31 o 
  -7  11   1        0.06       -0.27      4.39 o 
  -6  11   1      223.21      223.34     10.39 o 
  -5  11   1        5.12        4.96      1.98 o 
  -4  11   1       29.58       38.16      3.75 o 
  -3  11   1      312.22      305.77      8.77 o 
  -2  11   1       34.03       32.55      3.09 o 
  -1  11   1       17.95       12.91      2.32 o 
   0  11   1       25.50       32.26      3.31 o 
   1  11   1        3.71        4.90      1.74 o 
   2  11   1      338.88      299.72      8.64 o 
   3  11   1        2.90        4.59      1.84 o 
   4  11   1      176.97      157.20      8.23 o 
   5  11   1      328.82      308.44     10.41 o 
   6  11   1       76.96       88.84      6.45 o 
   7  11   1        1.68       -3.67      3.99 o 
   8  11   1       23.05       17.89      4.46 o 
   9  11   1       54.88       45.50      6.83 o 
  10  11   1       26.76       20.63     13.45 o 
  -9  12   1       35.17       23.85      8.68 o 
  -8  12   1      549.73      543.87     20.25 o 
  -7  12   1      100.30       99.81      8.59 o 
  -6  12   1      151.89      136.09      8.91 o 
  -5  12   1      233.66      243.14     10.14 o 
  -4  12   1      131.54      128.22      6.79 o 
  -3  12   1      241.91      240.93      8.19 o 
  -2  12   1        9.40        5.94      2.60 o 
  -1  12   1     1318.90     1309.92     18.90 o 
   0  12   1      519.09      529.15     11.19 o 
   1  12   1        1.56        3.04      2.01 o 
   2  12   1      763.52      778.33     14.84 o 
   3  12   1      418.10      399.47     15.01 o 
   4  12   1        5.41        2.76      3.93 o 
   5  12   1       55.87       57.52      4.85 o 
   6  12   1       25.84       21.13      5.06 o 
   7  12   1      704.56      735.19     29.70 o 
   8  12   1      122.32      113.37      9.59 o 
   9  12   1      124.08      121.50     19.26 o 
  -8  13   1       58.47       60.92      7.13 o 
  -7  13   1       63.34       65.18      7.54 o 
  -6  13   1     1099.83     1149.78     30.78 o 
  -5  13   1      561.75      568.65     17.50 o 
  -4  13   1      985.80     1004.64     22.32 o 
  -3  13   1     1083.46     1096.57     21.15 o 
  -2  13   1      698.05      708.61     15.32 o 
  -1  13   1      425.03      418.93     11.77 o 
   0  13   1        5.10        9.73      2.26 o 
   1  13   1       18.92       17.09      3.31 o 
   2  13   1      387.84      374.91     13.01 o 
   3  13   1      280.11      286.35     11.67 o 
   4  13   1      742.92      737.31     18.13 o 
   5  13   1      926.01      958.19     24.85 o 
   6  13   1      559.68      561.15     19.87 o 
   7  13   1       10.53       11.18      4.70 o 
   8  13   1        0.00       -6.38      6.38 o 
  -7  14   1      210.45      205.43     13.88 o 
  -6  14   1       69.95       74.74      8.53 o 
  -5  14   1        0.36        3.29      4.00 o 
  -4  14   1        9.85        7.86      3.93 o 
  -3  14   1       57.58       55.55      5.69 o 
  -2  14   1      389.92      408.94     13.00 o 
  -1  14   1      356.95      363.55     12.49 o 
   0  14   1      342.82      349.01     10.70 o 
   1  14   1     1628.70     1626.23     26.88 o 
   2  14   1       20.30       20.49      3.87 o 
   3  14   1       40.58       34.57      5.05 o 
   4  14   1       63.76       78.51      6.71 o 
   5  14   1      106.16      119.21      9.14 o 
   6  14   1      232.67      233.89     14.50 o 
   7  14   1       79.45       82.71     15.27 o 
   8  14   1       95.72       89.49     17.01 o 
  -7  15   1      115.63      102.77     23.82 o 
  -6  15   1       28.96       24.39      5.15 o 
  -5  15   1        4.66        5.85      4.41 o 
  -4  15   1      154.20      172.61     10.79 o 
  -3  15   1        5.22        4.01      4.76 o 
  -2  15   1        1.94        3.86      3.57 o 
  -1  15   1       12.42        7.59      2.75 o 
   0  15   1       56.62       58.14      6.00 o 
   1  15   1        0.18        2.12      3.06 o 
   2  15   1       22.94       13.89      3.80 o 
   3  15   1       45.72       47.96      5.74 o 
   4  15   1        0.96       -0.47      3.84 o 
   5  15   1        5.88       -0.75      6.40 o 
   6  15   1       77.01       74.38     12.36 o 
   7  15   1       56.97       29.00     15.94 o 
  -6  16   1       53.68       39.14     14.95 o 
  -5  16   1        0.71        7.58      6.22 o 
  -4  16   1       49.04       52.01      9.67 o 
  -3  16   1      170.12      155.12     11.86 o 
  -2  16   1       52.21       46.22      7.23 o 
  -1  16   1       96.82      110.96      8.59 o 
   0  16   1      126.53      140.06     10.70 o 
   1  16   1       29.64       28.23      4.86 o 
   2  16   1        0.25        1.41      4.13 o 
   3  16   1        6.08        8.62      4.44 o 
   4  16   1       98.47       97.50     10.27 o 
   5  16   1       37.48       26.48     15.98 o 
   6  16   1        1.78        2.31      8.76 o 
  -4  17   1       27.72       18.47     19.22 o 
  -3  17   1        3.73        0.43      4.91 o 
  -2  17   1      111.80      119.90     11.63 o 
  -1  17   1        0.00       10.37      6.50 o 
   0  17   1       43.21       52.36      9.24 o 
   1  17   1       91.67      100.09     12.01 o 
   2  17   1      190.45      179.39     15.23 o 
   3  17   1        0.92        2.86      4.86 o 
   5  17   1        1.45      -14.12     14.12 o 
  -1  18   1      175.62      138.93     29.22 o 
   0  18   1      703.84      660.53     42.81 o 
   1  18   1      204.67      213.60     68.49 o 
   2  18   1      345.01      366.05     45.49 o 
 -13   0   2      548.35      488.98     36.35 o 
 -12   0   2      307.02      309.76     33.00 o 
 -11   0   2      564.42      644.17     37.39 o 
 -10   0   2      567.55      546.03     32.20 o 
  -9   0   2      482.21      501.04     22.25 o 
  -8   0   2      908.26      872.58     36.65 o 
  -7   0   2     3095.98     3025.54     41.87 o 
  -6   0   2     3459.78     3527.25     44.67 o 
  -5   0   2      473.26      457.38     17.48 o 
  -4   0   2      538.34      558.22      8.38 o 
  -3   0   2        0.30        7.02      1.02 o 
  -2   0   2      695.42      705.78      7.71 o 
  -1   0   2    19005.94    18942.82    100.50 o 
   0   0   2     8736.23     8407.47     42.86 o 
   1   0   2      136.59      100.60      2.71 o 
   2   0   2    15010.30    15022.86     84.80 o 
   3   0   2       19.33       11.31      2.37 o 
   4   0   2     1719.13     2037.10     34.24 o 
   5   0   2      715.89      769.05     21.90 o 
   6   0   2       41.89       63.84      6.96 o 
   7   0   2     4018.83     4146.91     80.90 o 
   8   0   2      938.72      953.30     30.78 o 
   9   0   2     2037.01     2039.19     49.59 o 
  10   0   2      938.46      993.93     45.98 o 
  11   0   2      224.33      229.36     21.17 o 
  12   0   2      280.10      306.10     42.20 o 
 -13   1   2      101.33      124.97     15.27 o 
 -12   1   2      149.85      169.08     13.64 o 
 -11   1   2       40.83       41.27      7.23 o 
 -10   1   2       13.27       11.77      5.00 o 
  -9   1   2      114.90      118.30      7.96 o 
  -8   1   2        1.52       -2.08      2.95 o 
  -7   1   2        3.72        1.96      1.75 o 
  -6   1   2     1713.68     1815.48     23.36 o 
  -5   1   2      724.70      693.84      9.43 o 
  -4   1   2     1026.90      974.63     10.66 o 
  -3   1   2     1142.60     1158.57      8.94 o 
  -2   1   2    41805.43    40169.61    244.93 o 
  -1   1   2     1394.08     1474.07      7.43 o 
   0   1   2      346.41      330.64      2.45 o 
   1   1   2      191.05      198.46      2.69 o 
   2   1   2       36.71       27.64      1.31 o 
   3   1   2     5865.67     6091.92     38.64 o 
   4   1   2      874.75      886.87     13.08 o 
   5   1   2      610.12      585.75     11.34 o 
   6   1   2     1384.59     1358.27     23.85 o 
   7   1   2      534.29      505.19     12.58 o 
   8   1   2      407.55      385.42     14.35 o 
   9   1   2       27.21       31.82      4.55 o 
  10   1   2      113.87      117.28      9.51 o 
  11   1   2      252.43      255.09     14.26 o 
  12   1   2      456.40      486.25     26.13 o 
 -13   2   2        9.68       17.26     13.55 o 
 -12   2   2      920.53      968.17     37.92 o 
 -11   2   2       34.81       35.89      5.83 o 
 -10   2   2      654.04      714.44     30.13 o 
  -9   2   2      235.70      230.73      9.60 o 
  -8   2   2        0.68        2.80      2.82 o 
  -7   2   2       14.11       12.22      3.11 o 
  -6   2   2      230.02      214.10      6.36 o 
  -5   2   2     2463.93     2532.99     22.38 o 
  -4   2   2      585.10      651.76      7.01 o 
  -3   2   2      128.36      151.77      2.49 o 
  -2   2   2    12884.28    13010.22     47.86 o 
  -1   2   2     2048.28     2009.71      9.66 o 
   0   2   2        2.10        9.56      0.58 o 
   1   2   2      801.28      817.56      5.71 o 
   2   2   2     1971.89     2041.32     11.14 o 
   3   2   2      485.55      491.11      7.31 o 
   4   2   2      456.34      419.90      6.65 o 
   5   2   2     1308.81     1341.94     16.87 o 
   6   2   2        7.30        7.18      2.03 o 
   7   2   2      153.35      180.58      7.66 o 
   8   2   2       18.19       17.05      3.90 o 
   9   2   2      218.59      211.97      9.84 o 
  10   2   2        0.03        0.52      3.03 o 
  11   2   2        6.07       -0.34      4.39 o 
  12   2   2        2.53        3.82      6.05 o 
 -12   3   2        0.97        7.16      4.20 o 
 -11   3   2      519.85      543.82     18.84 o 
 -10   3   2      758.85      734.38     20.56 o 
  -9   3   2       92.42       91.38      6.27 o 
  -8   3   2      750.48      754.76     14.72 o 
  -7   3   2      217.03      207.00      7.03 o 
  -6   3   2      277.04      284.59      6.03 o 
  -5   3   2     1001.08     1096.95     10.46 o 
  -4   3   2     2151.68     2406.82     14.97 o 
  -3   3   2     7658.00     8099.67     45.44 o 
  -2   3   2       13.33       18.53      0.82 o 
  -1   3   2     1132.88     1205.60      6.96 o 
   0   3   2        8.46       13.51      0.74 o 
   1   3   2      132.17      131.30      2.19 o 
   2   3   2       38.81       44.49      1.64 o 
   3   3   2       45.83       56.23      2.34 o 
   4   3   2       42.50       43.85      1.97 o 
   5   3   2      271.01      279.45      5.19 o 
   6   3   2       37.14       41.88      2.74 o 
   7   3   2      401.83      388.90     10.36 o 
   8   3   2       28.57       30.61      4.85 o 
   9   3   2       34.13       33.67      4.33 o 
  10   3   2        0.40       -0.58      3.33 o 
  11   3   2       14.70        6.59      4.25 o 
  12   3   2       41.56       51.17     12.77 o 
 -12   4   2      260.88      261.60     15.77 o 
 -11   4   2        9.32        4.42      4.05 o 
 -10   4   2      169.69      168.26     10.58 o 
  -9   4   2       49.84       52.21      4.90 o 
  -8   4   2       43.59       42.63      3.91 o 
  -7   4   2      522.28      578.56     10.46 o 
  -6   4   2      392.33      390.08      6.41 o 
  -5   4   2       51.55       57.62      2.14 o 
  -4   4   2     3927.55     4030.47     20.42 o 
  -3   4   2      119.52      126.74      2.37 o 
  -2   4   2        1.90        1.59      0.78 o 
  -1   4   2      228.84      232.89      3.14 o 
   0   4   2      467.17      477.58      4.39 o 
   1   4   2      410.36      447.31      4.64 o 
   2   4   2       29.35       47.02      2.19 o 
   3   4   2     1294.19     1377.46     13.91 o 
   4   4   2      205.13      200.03      4.32 o 
   5   4   2      500.63      512.22      7.21 o 
   6   4   2      462.34      438.02      7.99 o 
   7   4   2      265.77      268.02      8.14 o 
   8   4   2      343.08      337.20     11.25 o 
   9   4   2       43.85       43.33      6.37 o 
  10   4   2       35.65       35.04      4.78 o 
  11   4   2        0.57        1.57      3.51 o 
  12   4   2        2.67       22.65     15.01 o 
 -12   5   2       18.52       20.75      6.49 o 
 -11   5   2       35.23       34.79      6.39 o 
 -10   5   2     1123.66     1139.08     27.01 o 
  -9   5   2       45.00       51.35      4.94 o 
  -8   5   2      589.58      586.72     13.05 o 
  -7   5   2     1460.95     1498.36     17.49 o 
  -6   5   2      483.60      499.73      7.18 o 
  -5   5   2       12.12       12.12      1.10 o 
  -4   5   2     1376.71     1416.86      9.66 o 
  -3   5   2        0.20       13.49      0.94 o 
  -2   5   2     1674.98     1695.22     11.56 o 
  -1   5   2        0.22        2.42      0.97 o 
   0   5   2     2032.49     2271.03     16.47 o 
   1   5   2       26.21       28.92      1.49 o 
   2   5   2      786.37      879.52     10.47 o 
   3   5   2      104.14      110.16      3.27 o 
   4   5   2      474.72      463.06      6.82 o 
   5   5   2      507.55      442.38      7.46 o 
   6   5   2     2389.31     2308.72     23.53 o 
   7   5   2       44.19       42.29      3.43 o 
   8   5   2        1.55        3.18      3.31 o 
   9   5   2        0.10        1.70      3.03 o 
  10   5   2       10.68        8.97      4.18 o 
  11   5   2      192.37      198.19     15.10 o 
 -12   6   2       80.54       73.18     15.17 o 
 -11   6   2      510.48      542.43     21.84 o 
 -10   6   2       11.87       15.63      4.94 o 
  -9   6   2      144.63      147.44      8.67 o 
  -8   6   2      514.93      505.07     13.44 o 
  -7   6   2        0.74        2.18      2.25 o 
  -6   6   2      287.70      274.63      6.64 o 
  -5   6   2     1386.90     1448.24     11.28 o 
  -4   6   2        2.54        1.26      0.75 o 
  -3   6   2      643.85      706.21      7.39 o 
  -2   6   2      723.17      785.46      8.12 o 
  -1   6   2        0.76        2.88      1.37 o 
   0   6   2      371.60      388.00      6.74 o 
   1   6   2     1686.26     1687.35     13.09 o 
   2   6   2     1046.96     1039.51      9.77 o 
   3   6   2      566.78      540.45     11.12 o 
   4   6   2     1030.29     1045.02     13.33 o 
   5   6   2       19.14       23.70      2.23 o 
   6   6   2       67.41       65.25      3.70 o 
   7   6   2      287.23      276.53      9.09 o 
   8   6   2       11.66       13.00      3.64 o 
   9   6   2       39.98       23.94      4.26 o 
  10   6   2      208.31      212.75     12.69 o 
  11   6   2       70.44       69.12      8.54 o 
  12   6   2       36.35       26.15     15.54 o 
 -12   7   2       90.86       95.65     23.61 o 
 -11   7   2       25.01       21.23      5.73 o 
 -10   7   2      104.95      105.48      9.48 o 
  -9   7   2      381.75      394.77     17.06 o 
  -8   7   2      108.99      105.01      7.14 o 
  -7   7   2      409.08      421.11     10.15 o 
  -6   7   2      261.33      257.81      6.90 o 
  -5   7   2        0.79        0.89      0.86 o 
  -4   7   2       11.00        6.28      1.17 o 
  -3   7   2     1705.98     1775.76     14.73 o 
  -2   7   2      179.00      183.58      3.84 o 
  -1   7   2      197.02      234.37      5.52 o 
   0   7   2      893.13     1044.69     12.37 o 
   1   7   2      238.80      240.72      5.15 o 
   2   7   2      101.90       89.54      3.21 o 
   3   7   2       23.64       27.14      2.20 o 
   4   7   2      239.11      219.98      5.98 o 
   5   7   2        7.73        4.37      2.30 o 
   6   7   2      593.25      577.58     12.47 o 
   7   7   2     1404.24     1430.25     24.04 o 
   8   7   2       91.75       79.42      6.72 o 
   9   7   2      113.84      110.83      8.12 o 
  10   7   2        1.88       -2.35      4.09 o 
  11   7   2        0.46       -1.83      9.68 o 
 -12   8   2        0.08       14.01     12.15 o 
 -11   8   2      212.78      208.48     14.47 o 
 -10   8   2      232.45      245.15     14.46 o 
  -9   8   2      190.86      205.97     12.66 o 
  -8   8   2      690.07      697.98     18.34 o 
  -7   8   2     1034.21     1033.30     20.16 o 
  -6   8   2      424.11      399.62     10.20 o 
  -5   8   2      287.44      253.58      6.93 o 
  -4   8   2      207.70      207.62      4.48 o 
  -3   8   2      115.21      104.88      3.58 o 
  -2   8   2      933.36      929.19      9.95 o 
  -1   8   2     1398.78     1342.29     16.29 o 
   0   8   2     2366.46     2387.88     22.72 o 
   1   8   2      861.09      783.48      9.31 o 
   2   8   2      357.74      385.35      6.42 o 
   3   8   2     2175.33     2161.36     21.39 o 
   4   8   2     1336.92     1255.34     15.87 o 
   5   8   2      131.79      128.00      5.91 o 
   6   8   2       87.62       77.71      5.06 o 
   7   8   2      757.05      793.68     17.10 o 
   8   8   2      681.31      686.64     17.88 o 
   9   8   2      706.89      728.56     23.33 o 
  10   8   2      419.76      430.80     22.54 o 
  11   8   2      407.26      517.28     53.74 o 
 -11   9   2      137.23      173.49     30.73 o 
 -10   9   2      100.91       94.79      9.47 o 
  -9   9   2       76.36       77.94      8.27 o 
  -8   9   2        0.67       -1.04      4.41 o 
  -7   9   2      124.62      123.39      7.25 o 
  -6   9   2      234.06      266.51      9.09 o 
  -5   9   2     1045.88     1096.00     15.72 o 
  -4   9   2     2265.24     2227.66     21.78 o 
  -3   9   2     1414.23     1493.51     17.62 o 
  -2   9   2     2757.07     2651.15     20.87 o 
  -1   9   2      580.45      572.06     11.01 o 
   0   9   2        9.14       10.00      1.85 o 
   1   9   2       60.33       68.58      3.06 o 
   2   9   2     1365.58     1276.19     17.57 o 
   3   9   2     1292.67     1180.17     13.95 o 
   4   9   2      742.14      744.92     12.23 o 
   5   9   2     2144.67     2128.33     26.87 o 
   6   9   2      484.20      504.05     12.77 o 
   7   9   2      423.05      439.80     12.92 o 
   8   9   2       88.11       95.31      9.82 o 
   9   9   2        2.63       -1.38      4.42 o 
  10   9   2      205.68      210.26     15.47 o 
 -10  10   2      120.50      128.69     11.27 o 
  -9  10   2      436.52      458.66     19.67 o 
  -8  10   2      190.11      197.87     12.33 o 
  -7  10   2       93.40      111.50      8.35 o 
  -6  10   2       12.66        7.21      2.61 o 
  -5  10   2       16.32        9.85      2.19 o 
  -4  10   2       80.88       53.75      3.47 o 
  -3  10   2     1937.61     1871.51     22.12 o 
  -2  10   2      139.51      138.30      5.00 o 
  -1  10   2      301.92      281.93      8.04 o 
   0  10   2      675.75      653.12     12.66 o 
   1  10   2     2273.68     2169.14     21.40 o 
   2  10   2     1133.60     1044.96     16.47 o 
   3  10   2       47.53       55.35      3.20 o 
   4  10   2        2.46        1.46      2.54 o 
   5  10   2      226.78      213.61      9.60 o 
   6  10   2      299.60      306.80     11.07 o 
   7  10   2      280.74      310.79     12.02 o 
   8  10   2      421.44      462.32     18.12 o 
   9  10   2      298.86      301.54     15.45 o 
  10  10   2       12.40       21.06     10.42 o 
 -10  11   2      170.71      189.23     33.98 o 
  -9  11   2      151.55      153.85     11.90 o 
  -8  11   2      233.03      231.15     14.59 o 
  -7  11   2      605.51      565.73     18.95 o 
  -6  11   2       24.16       23.84      4.61 o 
  -5  11   2        1.12        2.46      2.33 o 
  -4  11   2      702.66      716.12     14.34 o 
  -3  11   2       98.70       92.78      5.29 o 
  -2  11   2      915.29      912.16     17.17 o 
  -1  11   2        3.06        2.42      2.57 o 
   0  11   2      350.77      332.16      8.45 o 
   1  11   2     1271.27     1189.45     16.23 o 
   2  11   2        9.34       14.42      2.66 o 
   3  11   2       28.62       19.76      3.48 o 
   4  11   2       57.74       60.57      4.61 o 
   5  11   2        8.28        2.05      3.05 o 
   6  11   2       12.00       10.14      3.42 o 
   7  11   2        6.93        4.45      3.63 o 
   8  11   2       15.42       14.66      4.31 o 
   9  11   2        0.55       -4.36      4.66 o 
  -9  12   2      405.80      435.06     32.60 o 
  -8  12   2        3.67       -0.08      4.16 o 
  -7  12   2       38.87       30.93      4.95 o 
  -6  12   2      154.41      170.59     11.62 o 
  -5  12   2      131.20      124.50      7.59 o 
  -4  12   2      582.55      612.75     14.71 o 
  -3  12   2     2021.79     1972.83     26.14 o 
  -2  12   2       43.00       31.47      3.57 o 
  -1  12   2      279.85      269.34      8.73 o 
   0  12   2      273.88      276.27      7.83 o 
   1  12   2      318.62      305.24      9.38 o 
   2  12   2      256.21      219.35     10.22 o 
   3  12   2       79.59       82.58      5.96 o 
   4  12   2       54.41       59.53      5.53 o 
   5  12   2       91.24       85.74      6.08 o 
   6  12   2      223.55      210.74     10.93 o 
   7  12   2       98.35      121.76     11.06 o 
   8  12   2       92.10       86.50      8.35 o 
   9  12   2        2.45        1.97      8.11 o 
  -9  13   2        3.06        2.77     10.10 o 
  -8  13   2      154.43      176.57     13.05 o 
  -7  13   2       77.30       67.14      8.14 o 
  -6  13   2       43.46       46.90      7.18 o 
  -5  13   2      136.44      144.99      9.77 o 
  -4  13   2      321.26      319.34     11.76 o 
  -3  13   2        4.57        5.53      2.83 o 
  -2  13   2       32.81       22.44      3.29 o 
  -1  13   2        2.76        3.17      2.49 o 
   0  13   2      268.18      263.92      8.51 o 
   1  13   2      264.69      233.81      9.28 o 
   2  13   2        5.02        4.71      3.62 o 
   3  13   2       33.35       36.70      5.44 o 
   4  13   2      264.12      268.21     11.60 o 
   5  13   2      501.14      501.25     18.67 o 
   6  13   2      239.49      249.78     12.48 o 
   7  13   2      117.86      108.04      9.52 o 
   8  13   2        4.69        2.81      6.45 o 
  -8  14   2      250.23      239.54     26.21 o 
  -7  14   2      317.78      333.52     17.47 o 
  -6  14   2       22.72       21.87      4.80 o 
  -5  14   2      111.14      131.36      9.18 o 
  -4  14   2       35.60       35.52      5.87 o 
  -3  14   2      350.72      338.40     13.60 o 
  -2  14   2        3.27        8.30      3.69 o 
  -1  14   2      418.28      388.99     12.88 o 
   0  14   2      395.88      418.34     12.28 o 
   1  14   2      989.89     1014.19     22.73 o 
   2  14   2       31.01       27.38      4.98 o 
   3  14   2      530.15      520.94     17.53 o 
   4  14   2       44.68       40.47      5.30 o 
   5  14   2        8.03       10.06      4.50 o 
   6  14   2       62.60       70.87      8.03 o 
   7  14   2      330.51      331.35     24.46 o 
   8  14   2      186.46      249.91     37.17 o 
  -7  15   2        0.00       14.38      8.76 o 
  -6  15   2      140.98      158.57     13.71 o 
  -5  15   2       12.87       15.29      5.87 o 
  -4  15   2      141.39      133.90     10.35 o 
  -3  15   2       24.72       37.25      6.75 o 
  -2  15   2        3.39       -0.49      3.41 o 
  -1  15   2       98.19       85.60      6.81 o 
   0  15   2      274.38      249.99     16.30 o 
   1  15   2        2.07       -0.63      5.44 o 
   2  15   2       47.31       55.02      5.38 o 
   3  15   2       80.52       82.56      7.55 o 
   4  15   2      399.86      392.63     17.57 o 
   5  15   2      351.48      318.59     23.92 o 
   6  15   2       44.33       20.54     15.16 o 
   7  15   2      228.19      217.42     34.82 o 
  -6  16   2      266.92      262.84     36.41 o 
  -5  16   2       25.37       32.80      9.16 o 
  -4  16   2       18.85       26.28      6.28 o 
  -3  16   2        1.10        1.65      4.54 o 
  -2  16   2       12.91        3.86      4.90 o 
  -1  16   2        0.20       -0.09      4.33 o 
   0  16   2      140.53      141.79     10.71 o 
   1  16   2        2.51        2.54      3.95 o 
   2  16   2      162.87      142.58     11.11 o 
   3  16   2       74.05       75.20      8.12 o 
   4  16   2       10.16       16.80      6.04 o 
   5  16   2       41.56       54.39     12.78 o 
  -4  17   2      438.10      458.23     35.64 o 
  -3  17   2      283.82      248.54     18.61 o 
  -2  17   2       34.48       23.82      6.97 o 
  -1  17   2      202.78      204.75     19.91 o 
   0  17   2       71.49       67.00      9.80 o 
   1  17   2        2.75        0.19      4.14 o 
   2  17   2      298.46      315.25     18.34 o 
   3  17   2       52.32       51.78      8.86 o 
  -1  18   2        0.53       26.42     12.90 o 
   0  18   2      258.53      264.85     39.40 o 
   1  18   2      174.19      170.84     22.40 o 
   2  18   2       81.53       88.87     24.38 o 
 -13   1   3       38.56       46.27     10.33 o 
 -12   1   3        0.02       -5.38      5.38 o 
 -11   1   3      247.16      252.60     14.32 o 
 -10   1   3      156.07      162.34      9.64 o 
  -9   1   3       19.22       20.80      3.92 o 
  -8   1   3      329.68      299.13     11.35 o 
  -7   1   3     2679.65     2767.06     31.83 o 
  -6   1   3        0.76       -0.35      1.37 o 
  -5   1   3     1108.69     1171.53     14.48 o 
  -4   1   3       67.25       87.64      2.63 o 
  -3   1   3     2545.93     2626.65     21.54 o 
  -2   1   3     3327.45     3515.58     22.12 o 
  -1   1   3      433.24      479.69      3.81 o 
   0   1   3     2799.02     2772.52     11.04 o 
   1   1   3     3773.39     3813.01     17.12 o 
   2   1   3       55.07       59.61      2.28 o 
   3   1   3       33.60       39.48      2.55 o 
   4   1   3       73.79      103.45      4.39 o 
   5   1   3      923.32      882.02     16.27 o 
   6   1   3       83.68       72.62      5.06 o 
   7   1   3      178.24      168.72      7.54 o 
   8   1   3      557.41      552.65     13.76 o 
   9   1   3       22.31       22.22      4.64 o 
  10   1   3       16.83       12.55      4.68 o 
  11   1   3       12.33       11.24      4.84 o 
  12   1   3       19.85       18.27     12.80 o 
 -13   2   3      280.61      284.43     20.31 o 
 -12   2   3      256.93      281.21     17.38 o 
 -11   2   3      228.39      236.15     12.12 o 
 -10   2   3      167.17      137.07     12.21 o 
  -9   2   3      185.56      208.51     14.88 o 
  -8   2   3        9.14       11.76      2.90 o 
  -7   2   3      173.05      170.46      8.70 o 
  -6   2   3      401.30      394.70      8.06 o 
  -5   2   3     1029.43     1002.50     10.89 o 
  -4   2   3     1918.97     2038.25     21.90 o 
  -3   2   3      993.86     1000.01     10.97 o 
  -2   2   3     2377.89     2547.01     12.97 o 
  -1   2   3     2722.05     2912.44     13.18 o 
   0   2   3      578.07      603.39      4.24 o 
   1   2   3     1848.85     1852.44      9.52 o 
   2   2   3       23.38       20.51      1.59 o 
   3   2   3     4528.58     4896.63     31.47 o 
   4   2   3       15.80        8.17      1.60 o 
   5   2   3      462.74      439.44      8.79 o 
   6   2   3      827.73      821.29     14.93 o 
   7   2   3       68.21       59.70      4.38 o 
   8   2   3        3.95        3.35      3.01 o 
   9   2   3      296.15      275.73     11.52 o 
  10   2   3       83.70       91.57     10.52 o 
  11   2   3        0.80        3.68      5.07 o 
  12   2   3       60.28       77.31     21.21 o 
 -13   3   3       10.90       20.79     15.00 o 
 -12   3   3      171.39      179.21     12.93 o 
 -11   3   3       12.10       11.79      3.58 o 
 -10   3   3      205.00      204.97     10.03 o 
  -9   3   3       28.48       30.02      3.77 o 
  -8   3   3       83.15       95.33      5.67 o 
  -7   3   3        0.23        0.97      1.56 o 
  -6   3   3      789.08      765.26      9.83 o 
  -5   3   3     1086.03     1077.87     10.06 o 
  -4   3   3      225.53      225.52      4.37 o 
  -3   3   3     1507.53     1480.74     10.63 o 
  -2   3   3     1376.88     1465.84      8.43 o 
  -1   3   3      477.49      511.31      4.03 o 
   0   3   3     2151.00     2274.90     10.61 o 
   1   3   3      128.15      145.20      2.72 o 
   2   3   3     7117.39     7491.37     40.74 o 
   3   3   3      259.87      230.98      4.64 o 
   4   3   3     1343.76     1449.12     13.86 o 
   5   3   3     1271.44     1262.09     13.50 o 
   6   3   3     1391.01     1389.14     15.39 o 
   7   3   3      155.78      150.15      5.77 o 
   8   3   3      262.62      258.75      9.59 o 
   9   3   3        5.20        4.43      3.49 o 
  10   3   3       35.24       39.04      6.37 o 
  11   3   3       22.58       32.26      6.52 o 
  12   3   3      200.03      193.26     32.60 o 
 -13   4   3        0.02      -17.53     17.53 o 
 -12   4   3      150.15      130.10     11.10 o 
 -11   4   3      168.01      188.45     12.58 o 
 -10   4   3      296.76      287.90     11.31 o 
  -9   4   3      679.86      684.58     16.34 o 
  -8   4   3     1804.39     1817.44     20.81 o 
  -7   4   3     1722.77     1718.51     18.11 o 
  -6   4   3       15.03       26.95      2.00 o 
  -5   4   3     1435.66     1395.11     11.73 o 
  -4   4   3        0.22        2.37      0.97 o 
  -3   4   3      765.28      829.40      7.66 o 
  -2   4   3        2.86        2.14      0.85 o 
  -1   4   3      935.39      832.42      6.27 o 
   0   4   3     3303.07     3420.55     17.74 o 
   1   4   3     2433.02     2429.18     16.67 o 
   2   4   3     5824.56     6054.57     32.91 o 
   3   4   3      194.36      273.07      5.57 o 
   4   4   3       26.92       28.83      1.88 o 
   5   4   3        0.15        1.55      0.82 o 
   6   4   3      453.62      422.71      7.85 o 
   7   4   3     3198.33     3152.53     30.22 o 
   8   4   3      823.58      804.90     17.95 o 
   9   4   3      479.20      479.27     16.10 o 
  10   4   3      806.35      763.85     20.23 o 
  11   4   3      206.10      229.17     12.49 o 
 -13   5   3       73.90       52.27     19.02 o 
 -12   5   3       16.78        8.57      6.18 o 
 -11   5   3      246.71      237.35     14.29 o 
 -10   5   3      237.20      247.96     13.16 o 
  -9   5   3      424.25      403.98     12.65 o 
  -8   5   3       67.00       72.28      4.86 o 
  -7   5   3       17.08       15.10      2.03 o 
  -6   5   3     1148.23     1143.38     11.29 o 
  -5   5   3      559.05      565.41      7.09 o 
  -4   5   3      317.74      297.62      4.40 o 
  -3   5   3     4563.09     4678.67     33.53 o 
  -2   5   3      134.32      116.30      3.00 o 
  -1   5   3     1142.65     1217.90      9.15 o 
   0   5   3       25.58       17.50      1.38 o 
   1   5   3      159.56      205.02      3.79 o 
   2   5   3     1201.57     1181.51     15.90 o 
   3   5   3     2860.88     2690.61     26.72 o 
   4   5   3     3927.07     3844.03     28.08 o 
   5   5   3     1647.38     1636.29     16.14 o 
   6   5   3     3225.13     3291.05     28.32 o 
   7   5   3      355.80      339.80      9.11 o 
   8   5   3        1.38        0.59      3.53 o 
   9   5   3       86.62       72.90      6.51 o 
  10   5   3       68.28       85.22      8.38 o 
  11   5   3      565.89      617.64     26.01 o 
 -12   6   3      302.91      296.93     28.20 o 
 -11   6   3      580.66      593.18     22.69 o 
 -10   6   3       39.55       42.50      6.14 o 
  -9   6   3      692.36      673.81     18.33 o 
  -8   6   3        3.50        6.02      2.98 o 
  -7   6   3      183.67      186.73      5.82 o 
  -6   6   3      287.74      299.98      6.02 o 
  -5   6   3       94.99       74.55      2.38 o 
  -4   6   3      830.82      818.08      8.44 o 
  -3   6   3     1610.34     1546.37     12.39 o 
  -2   6   3      427.27      376.66      5.98 o 
  -1   6   3     1150.73     1162.04     10.61 o 
   0   6   3      185.37      201.78      4.52 o 
   1   6   3      185.34      162.67      4.04 o 
   2   6   3      129.70      117.84      3.69 o 
   3   6   3       79.45       72.57      2.85 o 
   4   6   3       52.14       66.09      3.52 o 
   5   6   3     2673.80     2654.56     21.41 o 
   6   6   3      206.98      193.84      6.40 o 
   7   6   3      197.01      190.86      7.56 o 
   8   6   3      170.31      172.40     10.07 o 
   9   6   3       78.20       85.74      8.22 o 
  10   6   3       38.69       37.20      5.74 o 
  11   6   3       41.61       35.80      8.94 o 
 -12   7   3        0.06        2.77     10.35 o 
 -11   7   3       41.83       50.10      7.13 o 
 -10   7   3      909.47      901.18     25.01 o 
  -9   7   3        0.95        4.44      3.53 o 
  -8   7   3     1355.80     1339.15     23.71 o 
  -7   7   3      286.09      297.50      9.38 o 
  -6   7   3      303.81      279.64      6.93 o 
  -5   7   3       54.82       47.38      1.83 o 
  -4   7   3      119.92      150.16      3.87 o 
  -3   7   3      485.04      484.55      7.53 o 
  -2   7   3      583.83      579.06      8.62 o 
  -1   7   3        6.50       20.86      1.77 o 
   0   7   3     2511.26     2571.53     22.47 o 
   1   7   3      696.82      651.26      9.26 o 
   2   7   3      904.56      885.21     12.15 o 
   3   7   3        0.32        0.89      1.39 o 
   4   7   3      538.01      489.78     10.19 o 
   5   7   3      133.20      131.93      5.94 o 
   6   7   3        6.70        8.10      2.58 o 
   7   7   3        4.44       -1.20      3.02 o 
   8   7   3       22.10       28.67      4.05 o 
   9   7   3      346.43      356.29     14.51 o 
  10   7   3       27.85       13.96      6.27 o 
  11   7   3       11.13       24.13     10.47 o 
 -11   8   3      556.14      586.99     23.28 o 
 -10   8   3       68.31       79.87      8.45 o 
  -9   8   3      260.92      258.99     11.79 o 
  -8   8   3       99.07      106.77      7.04 o 
  -7   8   3        3.79        1.66      2.96 o 
  -6   8   3      292.08      339.45      9.64 o 
  -5   8   3      814.24      823.82     12.19 o 
  -4   8   3      532.01      528.78      8.04 o 
  -3   8   3      667.20      636.68      9.79 o 
  -2   8   3       10.96        8.46      1.66 o 
  -1   8   3     1303.97     1272.74     14.33 o 
   0   8   3       53.08       50.68      2.82 o 
   1   8   3      479.69      464.64      8.23 o 
   2   8   3       92.75       93.48      3.51 o 
   3   8   3      220.40      210.00      6.00 o 
   4   8   3      936.70      882.95     15.24 o 
   5   8   3      262.70      256.26      8.43 o 
   6   8   3       65.34       65.99      4.82 o 
   7   8   3       86.82       78.31      6.04 o 
   8   8   3       33.03       32.14      4.14 o 
   9   8   3       33.43       29.98      5.29 o 
  10   8   3        0.18        1.31      4.65 o 
  11   8   3      104.61       52.28     18.14 o 
 -11   9   3       56.06       32.76     16.00 o 
 -10   9   3        8.02       -1.46      4.82 o 
  -9   9   3        0.18       -1.08      3.72 o 
  -8   9   3       11.90       11.27      3.57 o 
  -7   9   3      240.13      221.24      9.51 o 
  -6   9   3      367.34      363.35     10.47 o 
  -5   9   3        0.72        1.22      1.75 o 
  -4   9   3      601.73      551.78     12.24 o 
  -3   9   3      324.88      320.05      7.21 o 
  -2   9   3     1016.79     1029.53     13.00 o 
  -1   9   3      111.73      121.03      4.66 o 
   0   9   3      409.47      435.45      8.79 o 
   1   9   3      264.03      270.83      6.51 o 
   2   9   3      239.42      208.61      5.09 o 
   3   9   3       39.70       42.79      3.15 o 
   4   9   3     2166.67     2158.21     26.00 o 
   5   9   3       83.19       93.35      5.37 o 
   6   9   3      131.71      130.87      6.60 o 
   7   9   3      228.04      214.22      9.93 o 
   8   9   3      304.44      318.67     13.74 o 
   9   9   3        2.65       11.11      4.58 o 
  10   9   3       13.34        5.81      6.46 o 
 -11  10   3       85.22       61.01     21.03 o 
 -10  10   3      135.62      161.54     17.10 o 
  -9  10   3       80.24       88.22      8.71 o 
  -8  10   3        0.68        2.94      3.58 o 
  -7  10   3       51.06       55.65      5.03 o 
  -6  10   3      643.47      602.22     15.55 o 
  -5  10   3       81.05       86.30      5.72 o 
  -4  10   3      140.44      127.32      5.77 o 
  -3  10   3      145.21      122.91      5.84 o 
  -2  10   3       51.36       41.95      2.46 o 
  -1  10   3      652.99      652.63     11.98 o 
   0  10   3      866.65      847.18     13.16 o 
   1  10   3      130.18      100.93      4.22 o 
   2  10   3      340.73      342.49      8.34 o 
   3  10   3      519.20      524.47     15.06 o 
   4  10   3      200.14      228.55      8.32 o 
   5  10   3        0.61        1.20      2.37 o 
   6  10   3       34.14       38.49      3.93 o 
   7  10   3        0.88        3.77      3.25 o 
   8  10   3      105.13      117.07      8.74 o 
   9  10   3      398.71      431.91     18.58 o 
  10  10   3      135.65       87.58     23.12 o 
 -10  11   3        3.58       14.93     10.54 o 
  -9  11   3       34.81       42.20      7.53 o 
  -8  11   3       29.84       30.95      5.06 o 
  -7  11   3       99.92       94.90      7.49 o 
  -6  11   3      203.74      203.51      9.38 o 
  -5  11   3        5.87       -0.17      3.12 o 
  -4  11   3       94.38       79.97      4.89 o 
  -3  11   3       45.18       32.51      3.54 o 
  -2  11   3      494.24      452.17     10.88 o 
  -1  11   3     1109.27     1094.57     15.84 o 
   0  11   3      109.12      120.34      5.39 o 
   1  11   3      249.33      265.90      8.25 o 
   2  11   3       49.88       47.19      4.07 o 
   3  11   3       92.20       91.02      5.59 o 
   4  11   3        1.47        7.00      2.76 o 
   5  11   3        7.92       11.22      3.22 o 
   6  11   3       92.64      101.59      7.61 o 
   7  11   3      133.73      150.21      9.65 o 
   8  11   3      130.29      132.91     11.39 o 
   9  11   3       44.56       42.64     18.84 o 
  -9  12   3       71.17       79.64     11.06 o 
  -8  12   3      495.81      509.54     21.09 o 
  -7  12   3      143.60      143.65      9.96 o 
  -6  12   3      328.01      363.41     15.25 o 
  -5  12   3        1.61       -1.24      3.41 o 
  -4  12   3        1.73        5.25      2.83 o 
  -3  12   3      155.64      128.97      6.78 o 
  -2  12   3       65.98       56.00      4.77 o 
  -1  12   3      623.33      625.40     13.68 o 
   0  12   3        5.87        2.47      2.55 o 
   1  12   3      417.06      409.61     11.89 o 
   2  12   3      873.42      823.91     20.10 o 
   3  12   3        0.36        1.54      2.52 o 
   4  12   3        2.50        1.48      3.16 o 
   5  12   3       35.69       28.17      4.03 o 
   6  12   3      549.87      556.80     17.83 o 
   7  12   3      117.65      121.09      8.82 o 
   8  12   3      228.66      226.40     16.11 o 
   9  12   3      210.86      175.24     31.32 o 
  -9  13   3       53.66       41.07     17.61 o 
  -8  13   3       33.82       40.09     11.75 o 
  -7  13   3        3.21        1.32      3.66 o 
  -6  13   3      386.66      398.11     16.71 o 
  -5  13   3      107.56      112.58      8.69 o 
  -4  13   3      444.85      459.80     16.27 o 
  -3  13   3      245.99      245.37     10.82 o 
  -2  13   3      869.96      905.36     19.89 o 
  -1  13   3       95.12       82.87      5.88 o 
   0  13   3      111.52      113.74      6.29 o 
   1  13   3       43.62       51.37      5.86 o 
   2  13   3      195.81      185.09      9.78 o 
   3  13   3      474.33      446.29     17.35 o 
   4  13   3     1019.34     1067.33     25.46 o 
   5  13   3      252.68      253.07     12.94 o 
   6  13   3      609.75      587.49     19.26 o 
   7  13   3      209.91      204.85     12.76 o 
   8  13   3       91.79       59.29     20.69 o 
  -8  14   3      171.21      148.16     29.42 o 
  -7  14   3       78.18       84.02      8.47 o 
  -6  14   3       69.18       69.57      8.26 o 
  -5  14   3        0.95        2.80      6.89 o 
  -4  14   3       25.10       27.87      6.07 o 
  -3  14   3      281.32      279.05     12.69 o 
  -2  14   3      124.70      118.11      8.13 o 
  -1  14   3       81.65       98.82      6.77 o 
   0  14   3      629.22      645.79     18.05 o 
   1  14   3       25.27       25.23      4.48 o 
   2  14   3        0.48       -0.51      3.27 o 
   3  14   3      387.58      401.70     17.14 o 
   4  14   3        6.36        5.02      3.80 o 
   5  14   3      414.65      424.54     18.64 o 
   6  14   3      134.28      128.23      9.93 o 
   7  14   3        0.52       -1.29      9.01 o 
  -7  15   3       35.87       30.74     11.10 o 
  -6  15   3      146.05      149.41     10.30 o 
  -5  15   3       58.23       59.95      7.05 o 
  -4  15   3       29.46       29.15      9.33 o 
  -3  15   3       38.40       36.50      6.44 o 
  -2  15   3      105.54       99.90      9.73 o 
  -1  15   3      225.34      229.18     10.35 o 
   0  15   3      551.00      538.25     19.99 o 
   1  15   3      106.53      124.69      9.21 o 
   2  15   3      173.67      172.45     11.69 o 
   3  15   3       37.17       25.21      5.31 o 
   4  15   3      190.68      193.43     11.62 o 
   5  15   3       11.56       10.89      7.00 o 
   6  15   3        6.18        7.47      6.74 o 
  -7  16   3       14.40       31.96     14.36 o 
  -6  16   3       34.86       18.81     12.57 o 
  -5  16   3      405.21      460.21     35.63 o 
  -4  16   3      329.84      356.31     19.77 o 
  -3  16   3       45.39       40.23      7.24 o 
  -2  16   3      314.57      338.26     20.83 o 
  -1  16   3      289.08      291.49     19.52 o 
   0  16   3       10.40        7.41      4.71 o 
   1  16   3       15.34       15.99      4.80 o 
   2  16   3       80.47       84.12      8.16 o 
   3  16   3      398.59      401.98     18.61 o 
   4  16   3      105.95      114.87     14.41 o 
   5  16   3      142.33      141.61     27.57 o 
  -4  17   3      108.66       93.03     13.98 o 
  -3  17   3      109.29      148.51     16.49 o 
  -2  17   3        1.59        4.41      6.99 o 
  -1  17   3        4.13        2.47     14.78 o 
   0  17   3       28.84       32.83      8.00 o 
   1  17   3      173.20      164.00     13.32 o 
   2  17   3      178.73      172.54     13.78 o 
   3  17   3       50.08       53.85      7.98 o 
   4  17   3       78.39       71.59     21.15 o 
   0  18   3      271.63      260.95     40.05 o 
   1  18   3       94.74      104.43     17.75 o 
 -13   0   4       56.74       93.35     21.75 o 
 -12   0   4       65.06       42.11     20.33 o 
 -11   0   4       33.17       37.76      7.78 o 
 -10   0   4      329.82      307.41     18.83 o 
  -9   0   4        7.48        8.59      4.12 o 
  -8   0   4      785.96      765.70     26.40 o 
  -7   0   4        7.20        3.99      4.06 o 
  -6   0   4      440.75      384.73      9.52 o 
  -5   0   4      631.07      698.68     12.52 o 
  -4   0   4     2237.54     2419.96     23.76 o 
  -3   0   4     4138.98     4295.34     36.69 o 
  -2   0   4    20548.48    21228.94    125.15 o 
  -1   0   4     1690.47     1757.57     13.53 o 
   0   0   4     4676.47     4759.09     26.16 o 
   1   0   4     7529.63     7618.09     53.76 o 
   2   0   4      122.56       89.91      4.38 o 
   3   0   4       37.17       70.09      5.48 o 
   4   0   4     1917.51     1892.95     33.05 o 
   5   0   4        7.83       10.84      4.15 o 
   6   0   4        3.03        5.83      3.47 o 
   7   0   4      465.46      528.64     22.28 o 
   8   0   4     1246.78     1193.59     31.34 o 
   9   0   4      773.06      774.00     32.26 o 
  10   0   4      726.35      781.31     35.44 o 
  11   0   4      101.01      124.74     13.15 o 
 -13   1   4       28.91       28.32      7.85 o 
 -12   1   4       45.89       37.94      7.15 o 
 -11   1   4       12.43       16.88      4.89 o 
 -10   1   4       54.86       54.03      5.64 o 
  -9   1   4       15.16        7.98      3.12 o 
  -8   1   4       87.17       94.33      6.62 o 
  -7   1   4      396.98      380.25      8.85 o 
  -6   1   4       19.65       20.00      1.99 o 
  -5   1   4       29.88       12.79      1.41 o 
  -4   1   4     1785.88     1826.33     14.14 o 
  -3   1   4     6891.92     6877.60     43.78 o 
  -2   1   4      707.57      746.08      5.86 o 
  -1   1   4      668.74      653.27      4.33 o 
   0   1   4      167.71      155.93      2.23 o 
   1   1   4     1168.64     1170.10      8.79 o 
   2   1   4     6691.16     6965.41     42.05 o 
   3   1   4     3820.48     4066.75     30.92 o 
   4   1   4      142.49      114.09      4.87 o 
   5   1   4     4165.48     4260.40     39.20 o 
   6   1   4      360.07      308.62      9.98 o 
   7   1   4     1090.18      991.32     20.57 o 
   8   1   4       75.06       67.77      5.41 o 
   9   1   4        0.02        2.02      3.17 o 
  10   1   4      122.50      134.68      9.72 o 
  11   1   4      298.38      307.51     15.68 o 
 -13   2   4      455.31      492.82     26.35 o 
 -12   2   4      765.17      824.14     28.77 o 
 -11   2   4      194.70      178.33     11.38 o 
 -10   2   4      174.23      171.71      9.94 o 
  -9   2   4        0.23        1.88      3.07 o 
  -8   2   4      556.82      554.89     12.69 o 
  -7   2   4      578.97      569.05     10.27 o 
  -6   2   4      318.05      289.56      5.64 o 
  -5   2   4     3062.00     3049.37     30.11 o 
  -4   2   4      576.57      515.03      7.93 o 
  -3   2   4     4705.35     4789.38     26.33 o 
  -2   2   4     1705.82     1696.60     10.12 o 
  -1   2   4      207.65      218.64      2.53 o 
   0   2   4     2535.88     2614.62     12.36 o 
   1   2   4      966.64     1047.10      8.14 o 
   2   2   4      366.99      368.22      6.68 o 
   3   2   4     1034.36     1098.89     11.89 o 
   4   2   4      278.26      253.95      6.47 o 
   5   2   4      810.44      797.18     13.06 o 
   6   2   4       45.46       38.92      3.46 o 
   7   2   4       53.52       62.60      4.63 o 
   8   2   4       34.62       23.28      3.42 o 
   9   2   4       47.56       46.58      4.81 o 
  10   2   4       75.37       60.87      7.55 o 
  11   2   4       55.28       41.79      6.18 o 
  12   2   4        0.92      -13.93     13.93 o 
 -13   3   4        3.84        7.32      6.36 o 
 -12   3   4       17.66       12.12      4.31 o 
 -11   3   4       75.36       75.76      6.43 o 
 -10   3   4      424.08      411.45     13.40 o 
  -9   3   4      600.85      601.43     13.82 o 
  -8   3   4      510.42      506.55     16.92 o 
  -7   3   4     1220.23     1191.93     13.59 o 
  -6   3   4       78.68       70.59      3.15 o 
  -5   3   4      134.07      132.95      4.40 o 
  -4   3   4      359.10      386.14      6.36 o 
  -3   3   4      171.49      189.00      3.75 o 
  -2   3   4     1470.03     1399.94      9.63 o 
  -1   3   4     1455.33     1462.17      8.63 o 
   0   3   4     3631.57     3719.85     16.42 o 
   1   3   4     6074.59     6385.51     30.05 o 
   2   3   4      498.49      450.45      5.70 o 
   3   3   4       21.93       23.69      1.93 o 
   4   3   4      543.48      527.88      8.82 o 
   5   3   4        8.91        8.60      1.62 o 
   6   3   4      466.42      481.22     10.22 o 
   7   3   4       98.62       92.97      5.27 o 
   8   3   4      151.53      138.92      7.13 o 
   9   3   4      555.59      546.91     16.36 o 
  10   3   4       13.42       18.27      4.37 o 
  11   3   4        5.06        1.20      5.77 o 
 -13   4   4      109.26       98.72     17.27 o 
 -12   4   4        2.15       -4.45      4.45 o 
 -11   4   4      115.44      111.44      8.91 o 
 -10   4   4      577.96      559.22     15.53 o 
  -9   4   4        0.71       -0.61      2.66 o 
  -8   4   4       38.87       37.82      3.26 o 
  -7   4   4      182.42      190.60      5.17 o 
  -6   4   4      269.61      285.54      6.58 o 
  -5   4   4     2984.10     3174.61     22.39 o 
  -4   4   4       23.41       32.90      2.19 o 
  -3   4   4     1678.31     1761.32     13.20 o 
  -2   4   4       82.56       73.55      2.13 o 
  -1   4   4       10.49       13.82      1.00 o 
   0   4   4        3.58        9.83      0.96 o 
   1   4   4        2.95        2.98      1.08 o 
   2   4   4       19.56        9.93      1.40 o 
   3   4   4      704.45      739.30      8.81 o 
   4   4   4       49.31       57.86      2.62 o 
   5   4   4      374.14      383.50      6.96 o 
   6   4   4       24.47       30.01      2.72 o 
   7   4   4       52.63       50.27      4.02 o 
   8   4   4      187.80      174.45      8.96 o 
   9   4   4       49.63       54.53      5.70 o 
  10   4   4        6.89        9.02      4.37 o 
  11   4   4       26.87       39.15      9.90 o 
 -12   5   4        0.05        8.16      5.21 o 
 -11   5   4      511.74      476.70     18.32 o 
 -10   5   4       26.29       33.57      4.87 o 
  -9   5   4       22.93       23.12      3.49 o 
  -8   5   4      588.89      576.83     11.53 o 
  -7   5   4      245.78      223.83      6.74 o 
  -6   5   4      944.88      993.49     12.03 o 
  -5   5   4       16.70       16.73      1.51 o 
  -4   5   4        5.63        3.32      1.25 o 
  -3   5   4       85.81       82.57      2.53 o 
  -2   5   4     1229.19     1256.78     14.62 o 
  -1   5   4      637.88      614.92      6.55 o 
   0   5   4     2946.26     3196.18     19.40 o 
   1   5   4       48.14       24.54      1.67 o 
   2   5   4       14.75       15.25      1.70 o 
   3   5   4       25.23       18.75      1.48 o 
   4   5   4     1157.88     1117.14     12.57 o 
   5   5   4      126.65      110.12      3.29 o 
   6   5   4      305.04      291.10      7.67 o 
   7   5   4       54.81       51.92      4.25 o 
   8   5   4      377.90      378.71     13.10 o 
   9   5   4        8.93       -0.01      3.60 o 
  10   5   4        5.16       11.28      3.80 o 
  11   5   4       24.45       24.94      6.38 o 
 -12   6   4      713.48      714.39     61.22 o 
 -11   6   4       65.46       68.57      7.58 o 
 -10   6   4       20.85       16.15      4.66 o 
  -9   6   4      535.33      527.94     14.84 o 
  -8   6   4      319.87      300.40     10.87 o 
  -7   6   4      322.48      326.79      8.77 o 
  -6   6   4      181.75      186.28      5.33 o 
  -5   6   4      119.54       96.41      2.95 o 
  -4   6   4      877.47      814.76     11.67 o 
  -3   6   4      506.32      459.60      7.56 o 
  -2   6   4     2081.41     2156.07     18.04 o 
  -1   6   4      164.26      161.60      3.69 o 
   0   6   4       48.07       54.88      2.34 o 
   1   6   4       13.07       19.83      1.32 o 
   2   6   4      965.38      949.45     10.15 o 
   3   6   4     1582.34     1485.78     15.78 o 
   4   6   4     1455.73     1392.43     19.67 o 
   5   6   4        2.92        3.83      1.68 o 
   6   6   4       19.76       18.58      2.88 o 
   7   6   4       89.30       87.60      5.44 o 
   8   6   4       12.05       13.11      3.33 o 
   9   6   4      229.78      242.59     12.12 o 
  10   6   4       29.82       32.22      7.46 o 
  11   6   4      141.92      145.26     16.68 o 
 -12   7   4        0.09      -14.14     14.14 o 
 -11   7   4        5.85        8.18      5.06 o 
 -10   7   4        0.69       -1.67      3.52 o 
  -9   7   4       15.98       11.98      3.65 o 
  -8   7   4       20.44       10.63      2.88 o 
  -7   7   4     1050.29     1040.80     18.10 o 
  -6   7   4      159.74      152.47      5.21 o 
  -5   7   4      129.91      122.53      3.68 o 
  -4   7   4      493.50      503.70      8.14 o 
  -3   7   4       37.89       33.87      2.22 o 
  -2   7   4      316.07      343.04      6.32 o 
  -1   7   4       26.43       32.44      2.10 o 
   0   7   4      368.46      371.59      6.47 o 
   1   7   4      229.76      201.91      4.25 o 
   2   7   4     1565.74     1505.08     16.43 o 
   3   7   4      776.94      760.91     10.88 o 
   4   7   4       60.50       59.64      3.67 o 
   5   7   4       40.79       58.87      3.70 o 
   6   7   4       90.36       83.28      5.32 o 
   7   7   4        3.36        1.59      2.82 o 
   8   7   4        0.65        1.74      2.95 o 
   9   7   4       37.75       37.47      5.51 o 
  10   7   4      184.02      178.12     11.92 o 
  11   7   4       18.67      -13.56     13.56 o 
 -12   8   4        0.12       20.45     12.44 o 
 -11   8   4      214.19      211.55     15.67 o 
 -10   8   4      116.44       86.70      8.19 o 
  -9   8   4      338.32      343.40     12.63 o 
  -8   8   4      152.69      148.64      8.00 o 
  -7   8   4       12.16       17.51      3.64 o 
  -6   8   4      465.68      412.88     10.52 o 
  -5   8   4      304.70      309.13      6.43 o 
  -4   8   4      224.35      208.08      6.11 o 
  -3   8   4      137.43      111.04      3.16 o 
  -2   8   4      753.75      713.92     10.53 o 
  -1   8   4     1553.24     1506.75     16.09 o 
   0   8   4      501.84      489.48      8.31 o 
   1   8   4      660.31      641.06      9.09 o 
   2   8   4      653.91      644.04     10.26 o 
   3   8   4      114.31      116.93      4.30 o 
   4   8   4       58.68       58.61      3.72 o 
   5   8   4      393.56      406.46     10.95 o 
   6   8   4      469.32      469.00     12.91 o 
   7   8   4      323.82      313.36     11.29 o 
   8   8   4       89.52       99.02      7.13 o 
   9   8   4      290.89      264.32     13.06 o 
  10   8   4      858.23      833.13     38.94 o 
 -11   9   4       88.33      102.34     23.82 o 
 -10   9   4      252.14      232.73     14.48 o 
  -9   9   4        3.91        5.91      4.00 o 
  -8   9   4       46.08       40.75      4.66 o 
  -7   9   4       59.66       57.09      5.09 o 
  -6   9   4       10.29       10.99      2.90 o 
  -5   9   4      821.89      752.31     14.28 o 
  -4   9   4      164.57      173.14      6.37 o 
  -3   9   4     1084.23     1032.40     11.85 o 
  -2   9   4      981.12      958.30     13.55 o 
  -1   9   4      240.58      208.52      5.80 o 
   0   9   4       82.48       77.21      4.10 o 
   1   9   4        6.65        4.63      1.48 o 
   2   9   4      869.31      822.52     13.85 o 
   3   9   4      655.84      635.87     11.70 o 
   4   9   4      872.22      855.71     16.36 o 
   5   9   4     1614.78     1612.78     23.36 o 
   6   9   4     1079.39     1112.47     19.81 o 
   7   9   4      522.89      535.67     15.20 o 
   8   9   4       53.31       61.98      5.85 o 
   9   9   4       63.69       59.80      7.17 o 
  10   9   4       75.37       73.78     19.89 o 
 -11  10   4      172.42      171.83     31.08 o 
 -10  10   4       56.90       63.35      8.85 o 
  -9  10   4      178.83      180.67     11.45 o 
  -8  10   4        1.42        2.79      3.33 o 
  -7  10   4        0.01       -0.51      2.90 o 
  -6  10   4       49.83       38.39      4.05 o 
  -5  10   4      424.70      379.69     11.11 o 
  -4  10   4      622.52      649.39     13.52 o 
  -3  10   4      574.03      523.45      9.74 o 
  -2  10   4        0.63        2.74      1.86 o 
  -1  10   4      963.09      891.02     14.35 o 
   0  10   4      457.64      427.29      9.66 o 
   1  10   4      323.40      330.94      7.38 o 
   2  10   4      101.28       95.97      4.81 o 
   3  10   4      291.82      268.21      8.83 o 
   4  10   4      517.81      490.54     12.41 o 
   5  10   4      106.81       93.34      6.09 o 
   6  10   4       40.39       44.73      4.39 o 
   7  10   4       40.20       42.06      5.16 o 
   8  10   4      383.04      398.13     16.03 o 
   9  10   4       10.59       11.00      6.54 o 
 -10  11   4      210.66      245.34     35.88 o 
  -9  11   4      129.31      120.31     10.54 o 
  -8  11   4      960.00     1028.19     28.36 o 
  -7  11   4      208.71      247.36     11.29 o 
  -6  11   4      132.78      146.22      8.21 o 
  -5  11   4     1282.57     1220.01     23.11 o 
  -4  11   4        8.66        4.04      2.76 o 
  -3  11   4      256.05      280.96      9.62 o 
  -2  11   4      147.54      148.96      5.67 o 
  -1  11   4        5.07        6.92      2.21 o 
   0  11   4     4323.55     4277.56     37.55 o 
   1  11   4      149.36      142.54      6.58 o 
   2  11   4      299.90      330.64     11.66 o 
   3  11   4     1275.52     1278.41     22.47 o 
   4  11   4      105.09      105.07      6.04 o 
   5  11   4       81.10       87.42      5.73 o 
   6  11   4        2.88        1.43      3.34 o 
   7  11   4       37.81       38.63      5.48 o 
   8  11   4      253.75      287.43     15.10 o 
 -10  12   4      332.35      349.76     43.70 o 
  -9  12   4      132.86      126.05     13.83 o 
  -8  12   4       27.98       25.10      5.13 o 
  -7  12   4       83.83       65.89      6.48 o 
  -6  12   4       95.66       98.80      7.24 o 
  -5  12   4     1298.28     1336.82     25.14 o 
  -4  12   4     1207.93     1214.09     22.51 o 
  -3  12   4      296.56      267.60     10.28 o 
  -2  12   4      185.80      201.87      8.11 o 
  -1  12   4     1596.93     1572.85     20.89 o 
   0  12   4      247.74      223.75      8.42 o 
   1  12   4       15.17        5.95      2.53 o 
   2  12   4      206.69      189.09      9.21 o 
   3  12   4        3.81        1.46      2.97 o 
   4  12   4      538.24      555.54     14.78 o 
   5  12   4       39.22       33.46      5.27 o 
   6  12   4      629.38      658.26     19.76 o 
   7  12   4       18.67        9.32      4.39 o 
   8  12   4        2.28       -2.73      7.42 o 
  -9  13   4       30.75       30.38     13.95 o 
  -8  13   4        0.47       -4.04      4.04 o 
  -7  13   4       52.71       52.15      6.88 o 
  -6  13   4      585.70      589.92     19.01 o 
  -5  13   4      392.93      387.41     13.76 o 
  -4  13   4      205.98      175.11      9.49 o 
  -3  13   4      773.41      713.97     19.31 o 
  -2  13   4       99.82       93.96      6.12 o 
  -1  13   4      205.31      200.56      9.27 o 
   0  13   4        1.83        2.83      3.19 o 
   1  13   4       45.99       47.02      4.75 o 
   2  13   4      209.39      221.05      9.73 o 
   3  13   4      219.99      215.53     12.35 o 
   4  13   4      669.57      680.13     20.39 o 
   5  13   4      426.03      425.52     16.89 o 
   6  13   4       14.16       12.30      5.90 o 
   7  13   4      285.73      272.68     20.11 o 
  -8  14   4       84.30       76.65     15.55 o 
  -7  14   4        6.64        8.99      4.12 o 
  -6  14   4      109.28      109.13      9.32 o 
  -5  14   4        0.42        1.49      4.07 o 
  -4  14   4       11.62       10.44      4.34 o 
  -3  14   4        0.01       -4.61      4.61 o 
  -2  14   4      203.85      187.57     10.46 o 
  -1  14   4      327.64      330.45     12.04 o 
   0  14   4        1.45        5.91      2.94 o 
   1  14   4      114.78      119.86      9.65 o 
   2  14   4     1078.99     1144.44     29.94 o 
   3  14   4      156.98      161.66     11.31 o 
   4  14   4        0.21       -0.83      3.89 o 
   5  14   4      209.68      193.34     12.71 o 
   6  14   4       96.24      104.05     13.55 o 
   7  14   4        1.89       -3.05     11.33 o 
  -7  15   4       14.48       11.64      7.56 o 
  -6  15   4      338.78      345.87     16.66 o 
  -5  15   4      394.08      436.60     19.51 o 
  -4  15   4       52.53       28.24      7.06 o 
  -3  15   4      175.23      171.37     12.76 o 
  -2  15   4      161.42      165.34     15.13 o 
  -1  15   4      293.81      314.37     14.05 o 
   0  15   4        1.64       -3.78      3.78 o 
   1  15   4      391.35      382.23     17.71 o 
   2  15   4       65.89       58.14      8.00 o 
   3  15   4      277.50      309.43     16.19 o 
   4  15   4       18.99       25.02      5.73 o 
   5  15   4      136.27      140.36     15.83 o 
   6  15   4      235.39      238.26     36.31 o 
  -6  16   4      102.08      134.12     28.22 o 
  -5  16   4      147.13      164.61     17.63 o 
  -4  16   4       44.81       45.13      8.26 o 
  -3  16   4       49.47       57.40      8.32 o 
  -2  16   4       27.53       20.22      5.81 o 
  -1  16   4      121.04      121.66     12.77 o 
   0  16   4       19.94        8.80      4.13 o 
   1  16   4      106.01       98.22      8.74 o 
   2  16   4       12.00       12.14      4.52 o 
   3  16   4        1.08       -1.24      6.09 o 
   4  16   4        0.70        5.96      7.45 o 
   5  16   4        6.61       -9.31      9.31 o 
  -4  17   4      300.04      260.20     26.82 o 
  -3  17   4        2.88       -0.38     18.10 o 
  -2  17   4      389.32      516.33     55.92 o 
  -1  17   4       33.42       36.49     17.37 o 
   0  17   4        7.10        0.26      9.70 o 
   1  17   4       37.66       26.28      6.29 o 
   2  17   4        1.09        2.48      4.86 o 
   3  17   4        1.96       -2.74     28.95 o 
  -2  18   4       17.16       13.07     13.19 o 
 -13   1   5       77.11       86.27     11.04 o 
 -12   1   5       11.36       10.77      5.59 o 
 -11   1   5      156.84      140.72     11.68 o 
 -10   1   5      184.65      193.83     10.60 o 
  -9   1   5      149.01      150.88      9.00 o 
  -8   1   5      767.82      720.63     17.06 o 
  -7   1   5      734.59      691.55     12.07 o 
  -6   1   5      214.61      203.77      4.53 o 
  -5   1   5     3402.22     3488.12     22.98 o 
  -4   1   5      923.00      994.88      9.32 o 
  -3   1   5     2031.80     2190.74     15.14 o 
  -2   1   5        4.47       17.37      1.11 o 
  -1   1   5     2025.08     2076.52     10.79 o 
   0   1   5     1730.84     1749.50     11.23 o 
   1   1   5     1649.88     1649.08     12.50 o 
   2   1   5      123.62      103.07      3.46 o 
   3   1   5      669.04      709.24     11.95 o 
   4   1   5        2.20        1.47      2.06 o 
   5   1   5       80.12       61.67      4.33 o 
   6   1   5      629.90      651.72     14.44 o 
   7   1   5     1075.41     1057.92     21.45 o 
   8   1   5      203.57      199.38     11.20 o 
   9   1   5      149.24      152.63      8.29 o 
  10   1   5       94.81       99.20      8.15 o 
  11   1   5        0.19       -7.90      7.90 o 
 -13   2   5      135.37      144.00     14.37 o 
 -12   2   5      259.60      251.57     13.40 o 
 -11   2   5       36.03       49.67      6.64 o 
 -10   2   5      929.80      996.27     24.17 o 
  -9   2   5      339.87      359.76     13.40 o 
  -8   2   5      234.54      254.57      8.91 o 
  -7   2   5       48.62       39.66      2.30 o 
  -6   2   5      631.03      624.73      9.37 o 
  -5   2   5     2055.40     2082.70     17.27 o 
  -4   2   5     5507.68     5597.34     33.02 o 
  -3   2   5     1235.19     1174.95      9.09 o 
  -2   2   5      133.64      115.49      2.71 o 
  -1   2   5     1797.91     1960.10     11.07 o 
   0   2   5     3326.05     3552.33     16.34 o 
   1   2   5     1989.79     2176.53     14.73 o 
   2   2   5       43.87       33.59      2.65 o 
   3   2   5      432.81      468.89      8.15 o 
   4   2   5       93.34       87.86      4.14 o 
   5   2   5     1318.11     1292.60     17.12 o 
   6   2   5      474.21      400.87     10.60 o 
   7   2   5       74.29       79.93      5.22 o 
   8   2   5       13.22        9.89      3.05 o 
   9   2   5      114.12      100.00      8.70 o 
  10   2   5        7.10        9.43      4.29 o 
  11   2   5      247.98      282.84     22.49 o 
 -13   3   5        0.08       -6.20      8.44 o 
 -12   3   5       23.08       25.87      8.29 o 
 -11   3   5      347.05      315.95     13.36 o 
 -10   3   5       40.11       46.05      4.92 o 
  -9   3   5      348.35      351.44     10.17 o 
  -8   3   5      164.13      165.47      6.50 o 
  -7   3   5      477.09      444.39      9.19 o 
  -6   3   5      141.90      150.02      5.39 o 
  -5   3   5     1364.33     1383.08     14.53 o 
  -4   3   5       59.63       53.76      2.45 o 
  -3   3   5      409.11      385.30      6.54 o 
  -2   3   5      182.44      191.27      3.21 o 
  -1   3   5      435.63      506.82      5.25 o 
   0   3   5     1205.21     1376.33      9.18 o 
   1   3   5     9192.26     9819.44     45.26 o 
   2   3   5       31.19       49.16      2.13 o 
   3   3   5      870.83      935.84     10.89 o 
   4   3   5     2224.40     2293.85     22.62 o 
   5   3   5      954.17      939.94     13.62 o 
   6   3   5       58.14       63.76      4.05 o 
   7   3   5       56.30       61.16      4.90 o 
   8   3   5       17.54       25.60      4.45 o 
   9   3   5       24.86       23.16      4.72 o 
  10   3   5      296.41      320.73     15.64 o 
  11   3   5      153.45      169.20     22.78 o 
 -13   4   5      124.31      110.83     26.98 o 
 -12   4   5        0.85        3.28      4.35 o 
 -11   4   5       18.50       17.73      4.66 o 
 -10   4   5       64.11       63.52      6.02 o 
  -9   4   5       16.19       19.13      2.77 o 
  -8   4   5      268.26      264.30      8.18 o 
  -7   4   5        5.84        6.24      2.03 o 
  -6   4   5       15.37        9.58      1.94 o 
  -5   4   5      143.12      140.83      4.06 o 
  -4   4   5     1331.17     1331.86     13.27 o 
  -3   4   5       37.31       33.88      1.55 o 
  -2   4   5       55.65       36.38      1.92 o 
  -1   4   5       21.60       24.47      1.26 o 
   0   4   5     3115.60     3144.55     16.41 o 
   1   4   5     1242.41     1138.81      9.81 o 
   2   4   5     3417.91     3449.53     22.86 o 
   3   4   5      514.25      467.62      8.71 o 
   4   4   5     1856.40     1884.54     19.30 o 
   5   4   5       36.63       43.44      3.21 o 
   6   4   5      994.45      971.34     17.76 o 
   7   4   5      160.72      129.92      6.67 o 
   8   4   5       82.67       92.20      7.25 o 
   9   4   5     1202.13     1175.01     26.55 o 
  10   4   5       79.07       90.13      7.98 o 
  11   4   5      103.88       86.64     13.52 o 
 -13   5   5       29.29       37.25     17.58 o 
 -12   5   5       31.99       33.00      7.77 o 
 -11   5   5       24.16       23.31      4.86 o 
 -10   5   5      114.67      104.98      7.15 o 
  -9   5   5       36.35       35.22      4.12 o 
  -8   5   5      153.09      148.01      6.01 o 
  -7   5   5        3.13        1.69      2.00 o 
  -6   5   5      500.87      528.34      8.96 o 
  -5   5   5     1418.58     1375.96     14.34 o 
  -4   5   5       24.19       16.90      1.81 o 
  -3   5   5      194.04      187.73      4.28 o 
  -2   5   5     2212.50     2268.33     16.71 o 
  -1   5   5       79.95       68.22      2.23 o 
   0   5   5       31.20       39.19      1.86 o 
   1   5   5      471.73      508.28      7.49 o 
   2   5   5      236.00      225.80      4.98 o 
   3   5   5     1451.41     1557.44     14.60 o 
   4   5   5      927.27      817.35     11.30 o 
   5   5   5     3024.81     2972.17     26.67 o 
   6   5   5      277.51      286.36      8.60 o 
   7   5   5       45.27       53.99      4.61 o 
   8   5   5        0.40        4.17      3.02 o 
   9   5   5       35.28       22.82      4.53 o 
  10   5   5      143.05      145.00     10.02 o 
  11   5   5      259.23      251.53     26.85 o 
 -12   6   5      240.75      240.00     20.80 o 
 -11   6   5        0.10       -2.01      4.29 o 
 -10   6   5      978.80      966.88     23.21 o 
  -9   6   5        4.66        6.54      2.72 o 
  -8   6   5       14.58       14.39      2.93 o 
  -7   6   5      162.21      161.81      6.38 o 
  -6   6   5      743.03      717.58     11.95 o 
  -5   6   5     1016.87      994.08     12.70 o 
  -4   6   5     1002.85      954.05     12.09 o 
  -3   6   5      576.77      486.70      7.49 o 
  -2   6   5     1811.06     1749.89     16.08 o 
  -1   6   5      151.20      127.47      3.51 o 
   0   6   5     2495.15     2602.14     18.49 o 
   1   6   5       76.42       77.58      3.04 o 
   2   6   5       72.15       71.64      2.90 o 
   3   6   5       25.98       23.14      2.46 o 
   4   6   5      480.63      469.30      8.94 o 
   5   6   5       36.62       42.35      3.49 o 
   6   6   5      100.44       84.28      6.76 o 
   7   6   5      284.36      279.28      9.74 o 
   8   6   5      136.98      149.03      8.69 o 
   9   6   5        4.46        5.23      3.25 o 
  10   6   5        6.05        5.29      4.20 o 
  11   6   5      102.13       56.95     17.50 o 
 -12   7   5        4.78       11.23     11.20 o 
 -11   7   5       11.55       10.24      5.29 o 
 -10   7   5      334.47      311.44     16.82 o 
  -9   7   5      261.63      280.40     11.14 o 
  -8   7   5     1608.64     1647.10     24.62 o 
  -7   7   5      734.73      703.48     13.54 o 
  -6   7   5     1298.17     1281.72     16.13 o 
  -5   7   5      589.95      577.22      8.90 o 
  -4   7   5      519.38      486.82      8.87 o 
  -3   7   5       89.01       94.48      3.59 o 
  -2   7   5      507.52      462.02      8.49 o 
  -1   7   5     2710.41     2723.09     21.26 o 
   0   7   5      799.31      797.11     10.13 o 
   1   7   5     1307.91     1280.76     13.73 o 
   2   7   5     1562.49     1488.42     14.39 o 
   3   7   5     2707.29     2639.65     28.11 o 
   4   7   5       11.75       14.77      1.98 o 
   5   7   5       18.20       22.38      2.83 o 
   6   7   5       82.69       87.10      5.50 o 
   7   7   5       70.46       74.88      5.96 o 
   8   7   5      607.10      620.99     16.79 o 
   9   7   5      639.85      639.83     21.89 o 
  10   7   5       59.82       56.66     14.27 o 
 -11   8   5      116.52      139.30     12.81 o 
 -10   8   5       46.72       37.03      7.80 o 
  -9   8   5       28.92       33.92      4.55 o 
  -8   8   5       23.01       10.77      3.53 o 
  -7   8   5      357.61      353.42     13.53 o 
  -6   8   5       90.18      100.31      5.19 o 
  -5   8   5      627.89      595.36     11.51 o 
  -4   8   5      779.81      765.56     11.50 o 
  -3   8   5      461.57      420.79      8.86 o 
  -2   8   5     2356.71     2422.47     24.33 o 
  -1   8   5      334.92      293.89      8.03 o 
   0   8   5      456.60      447.74      8.09 o 
   1   8   5       58.03       60.98      3.37 o 
   2   8   5      141.04      164.57      5.31 o 
   3   8   5     1110.75     1051.01     16.32 o 
   4   8   5      696.18      712.00     13.00 o 
   5   8   5       11.24       10.09      2.81 o 
   6   8   5      163.38      165.83      7.65 o 
   7   8   5      100.27       95.34      6.59 o 
   8   8   5        1.87        2.58      3.06 o 
   9   8   5        8.10       10.85      3.85 o 
  10   8   5       21.74       10.22     11.00 o 
 -11   9   5      103.32       99.88     23.08 o 
 -10   9   5       84.32       65.50      8.31 o 
  -9   9   5      105.06      100.09      7.61 o 
  -8   9   5       90.43       96.87      7.41 o 
  -7   9   5      219.89      207.09      9.15 o 
  -6   9   5       34.73       28.14      3.50 o 
  -5   9   5      201.28      180.14      7.87 o 
  -4   9   5      434.96      404.27      9.26 o 
  -3   9   5     1402.77     1448.34     18.11 o 
  -2   9   5      183.91      182.63      5.64 o 
  -1   9   5      181.57      174.30      5.26 o 
   0   9   5      201.86      200.95      6.02 o 
   1   9   5      327.66      318.42      7.31 o 
   2   9   5       12.55        6.43      2.23 o 
   3   9   5      307.73      290.70      8.23 o 
   4   9   5        8.02        2.91      2.45 o 
   5   9   5      309.79      297.33      9.98 o 
   6   9   5      372.20      386.96     11.87 o 
   7   9   5      111.07      118.31      7.40 o 
   8   9   5       87.16       80.56      6.45 o 
   9   9   5       83.46       80.67      9.87 o 
 -10  10   5      187.29      174.26     11.91 o 
  -9  10   5      119.03      120.41      9.03 o 
  -8  10   5        0.13        1.55      3.50 o 
  -7  10   5       84.38       79.26      6.40 o 
  -6  10   5       82.11       62.56      5.36 o 
  -5  10   5      223.96      257.15      9.77 o 
  -4  10   5     1387.37     1368.23     22.66 o 
  -3  10   5      173.63      196.77      6.70 o 
  -2  10   5       27.76       32.11      2.87 o 
  -1  10   5      168.57      180.45      6.21 o 
   0  10   5        5.17        2.28      2.04 o 
   1  10   5      202.99      194.57      7.52 o 
   2  10   5      168.13      177.99      7.56 o 
   3  10   5      201.79      228.83      9.25 o 
   4  10   5      324.54      338.70     10.56 o 
   5  10   5      325.01      303.81     10.40 o 
   6  10   5      444.04      493.48     13.72 o 
   7  10   5       19.40       20.72      3.50 o 
   8  10   5      157.54      148.15     11.85 o 
   9  10   5       66.90       65.60     21.41 o 
 -10  11   5        1.55        2.32     10.61 o 
  -9  11   5       20.10       19.08      4.63 o 
  -8  11   5      154.74      162.67      9.41 o 
  -7  11   5      294.93      313.00     12.44 o 
  -6  11   5      237.91      236.05     10.47 o 
  -5  11   5       88.87       86.61      6.06 o 
  -4  11   5       10.85        8.25      2.81 o 
  -3  11   5        0.00        2.41      1.88 o 
  -2  11   5      387.48      380.25     10.08 o 
  -1  11   5       32.19       37.46      3.29 o 
   0  11   5       68.91       75.03      5.00 o 
   1  11   5      571.68      594.76     13.67 o 
   2  11   5      112.00      121.58      7.14 o 
   3  11   5      348.17      337.65     11.65 o 
   4  11   5      551.14      560.89     14.06 o 
   5  11   5       20.66       18.91      3.36 o 
   6  11   5      134.05      152.96      8.44 o 
   7  11   5       56.57       58.71      7.04 o 
   8  11   5      119.26      118.72     13.41 o 
  -9  12   5       39.16       32.10      7.95 o 
  -8  12   5      113.57      109.23      8.75 o 
  -7  12   5       99.60      112.27      7.70 o 
  -6  12   5        2.45        5.28      3.21 o 
  -5  12   5        7.15        3.93      3.25 o 
  -4  12   5       27.26       30.24      3.99 o 
  -3  12   5      321.47      344.12     12.94 o 
  -2  12   5       32.40       33.08      3.32 o 
  -1  12   5      210.19      225.27      9.41 o 
   0  12   5       92.01       97.22      6.66 o 
   1  12   5      620.04      631.63     15.90 o 
   2  12   5      342.24      360.15     12.36 o 
   3  12   5       81.35       85.44      6.67 o 
   4  12   5       31.35       36.62      4.41 o 
   5  12   5        2.40        0.62      3.23 o 
   6  12   5       56.35       35.68      6.35 o 
   7  12   5       45.21       40.76      6.82 o 
   8  12   5       13.06        4.17     10.99 o 
  -9  13   5      129.18      167.85     30.86 o 
  -8  13   5        1.58       -1.16      3.92 o 
  -7  13   5        5.15        9.76      5.09 o 
  -6  13   5        1.84        4.45      3.33 o 
  -5  13   5      102.69      108.20      7.77 o 
  -4  13   5      175.41      152.50      9.50 o 
  -3  13   5      174.50      190.65     10.15 o 
  -2  13   5      155.60      159.63      8.31 o 
  -1  13   5        9.05        6.51      2.62 o 
   0  13   5      337.53      342.95     11.95 o 
   1  13   5      112.10      121.26      8.06 o 
   2  13   5      142.45      141.05      8.12 o 
   3  13   5      281.69      304.64     12.61 o 
   4  13   5      312.41      310.74     14.36 o 
   5  13   5       25.78       30.86      5.77 o 
   6  13   5      692.47      650.38     22.50 o 
   7  13   5       48.35       76.39     13.24 o 
  -8  14   5       22.69       14.43      7.55 o 
  -7  14   5        1.35        4.19      7.46 o 
  -6  14   5       58.51       65.05      7.35 o 
  -5  14   5       24.94       10.95      6.01 o 
  -4  14   5       56.54       58.97      7.06 o 
  -3  14   5      507.73      504.59     21.20 o 
  -2  14   5       55.29       41.65      5.60 o 
  -1  14   5      459.23      468.19     15.83 o 
   0  14   5       46.14       44.57      6.38 o 
   1  14   5      152.78      159.67     11.27 o 
   2  14   5      106.32      134.52      9.67 o 
   3  14   5        0.23        2.52      4.23 o 
   4  14   5       10.39       13.23      4.27 o 
   5  14   5        3.37       -6.09      8.58 o 
   6  14   5       31.51       48.06     35.15 o 
  -7  15   5      362.00      354.35     30.28 o 
  -6  15   5      276.43      328.74     23.85 o 
  -5  15   5       67.00       66.24      9.97 o 
  -4  15   5       81.36       77.52     13.11 o 
  -3  15   5        2.16        3.60      5.57 o 
  -2  15   5        0.46        4.59      3.40 o 
  -1  15   5      553.07      541.33     19.22 o 
   0  15   5      467.00      497.68     17.06 o 
   1  15   5      322.16      312.93     16.17 o 
   2  15   5      282.64      257.13     14.98 o 
   3  15   5      507.37      556.99     22.20 o 
   4  15   5       14.24       13.88      5.69 o 
   5  15   5       49.43       85.33     22.34 o 
   6  15   5       77.49       49.72     18.89 o 
  -6  16   5      124.41      106.97     24.59 o 
  -5  16   5      318.23      325.08     41.29 o 
  -4  16   5      251.53      270.65     22.54 o 
  -3  16   5      661.47      686.52     25.94 o 
  -2  16   5      941.18     1039.34     36.87 o 
  -1  16   5       57.90       77.06      9.15 o 
   0  16   5       25.24       24.55      5.28 o 
   1  16   5        1.11        4.56      3.80 o 
   2  16   5       35.27       19.99      7.61 o 
   3  16   5      167.47      168.83     13.83 o 
   4  16   5      291.81      285.76     39.31 o 
  -4  17   5      542.19      596.50     48.81 o 
  -3  17   5       71.21       66.48     15.24 o 
  -1  17   5       49.31       15.71      9.95 o 
   0  17   5       74.93       91.54     16.35 o 
   1  17   5      343.60      340.97     25.37 o 
   2  17   5      153.31      122.42     40.58 o 
   3  17   5      141.20       74.51     21.54 o 
 -13   0   6        0.19        5.55      9.43 o 
 -12   0   6       24.18       22.28      7.76 o 
 -11   0   6       17.15       25.86      7.11 o 
 -10   0   6      144.57      144.78     13.12 o 
  -9   0   6        5.01        2.70      4.58 o 
  -8   0   6       23.44       33.66      4.50 o 
  -7   0   6      327.88      331.23      8.82 o 
  -6   0   6       72.69       86.94      5.15 o 
  -5   0   6     1607.94     1771.66     21.50 o 
  -4   0   6      587.34      600.34     10.71 o 
  -3   0   6      254.63      270.93      5.67 o 
  -2   0   6      256.90      286.97      6.24 o 
  -1   0   6      246.19      308.23      5.11 o 
   0   0   6     4981.96     5204.94     35.93 o 
   1   0   6       49.61       35.49      2.74 o 
   2   0   6      581.42      511.90     11.80 o 
   3   0   6     1743.32     1880.72     28.55 o 
   4   0   6      250.89      232.31     13.54 o 
   5   0   6      112.20       98.53      7.68 o 
   6   0   6      174.72      167.72     10.37 o 
   7   0   6       17.66        9.29      4.11 o 
   8   0   6      739.83      702.95     25.99 o 
   9   0   6      735.11      779.10     57.86 o 
  10   0   6      423.96      432.08     21.84 o 
  11   0   6      149.19      169.40     22.70 o 
 -13   1   6        0.52       -2.37     20.15 o 
 -12   1   6        5.71        8.70      4.77 o 
 -11   1   6      201.57      214.55     11.81 o 
 -10   1   6      111.83      116.81      8.40 o 
  -9   1   6      675.29      663.78     18.71 o 
  -8   1   6        3.42        3.71      1.87 o 
  -7   1   6      263.98      246.61      5.33 o 
  -6   1   6      117.03       97.36      3.44 o 
  -5   1   6     1890.94     1830.95     15.27 o 
  -4   1   6     3726.56     3902.83     31.88 o 
  -3   1   6       28.71       38.39      1.64 o 
  -2   1   6     2132.29     2265.83     13.59 o 
  -1   1   6       15.84       13.36      1.03 o 
   0   1   6      925.80      982.16      9.33 o 
   1   1   6      936.57      971.31     10.17 o 
   2   1   6        0.36        1.95      1.32 o 
   3   1   6      641.17      633.84     11.14 o 
   4   1   6      429.47      413.87      9.50 o 
   5   1   6        1.95        2.88      2.60 o 
   6   1   6      486.73      417.49     11.97 o 
   7   1   6       11.58       14.68      3.00 o 
   8   1   6       14.13       14.33      3.42 o 
   9   1   6      215.07      201.58     10.04 o 
  10   1   6       56.30       55.48      6.74 o 
  11   1   6      343.51      367.67     25.79 o 
 -13   2   6      174.06      141.25     15.57 o 
 -12   2   6      567.58      582.97     19.00 o 
 -11   2   6      276.39      301.66     15.12 o 
 -10   2   6      129.37      128.20      7.94 o 
  -9   2   6       78.59       77.78      5.81 o 
  -8   2   6      161.76      161.90      6.97 o 
  -7   2   6       37.58       30.41      2.55 o 
  -6   2   6        4.02        1.92      1.20 o 
  -5   2   6      737.45      691.04      8.81 o 
  -4   2   6     5264.44     5275.71     30.92 o 
  -3   2   6       39.78       27.89      1.49 o 
  -2   2   6     3091.49     3107.50     17.69 o 
  -1   2   6     1414.42     1389.76      9.21 o 
   0   2   6      231.32      237.14      3.96 o 
   1   2   6      227.46      253.17      4.49 o 
   2   2   6      146.04      140.88      4.21 o 
   3   2   6       80.88       75.76      3.51 o 
   4   2   6      330.95      322.93      8.06 o 
   5   2   6      332.65      344.86      8.61 o 
   6   2   6      224.17      224.26      7.92 o 
   7   2   6      828.10      788.90     17.98 o 
   8   2   6       52.34       50.82      5.08 o 
   9   2   6        6.81       15.92      3.90 o 
  10   2   6       46.89       41.54      6.06 o 
  11   2   6        1.00        9.14      9.44 o 
 -13   3   6       34.64       53.66     20.80 o 
 -12   3   6       49.87       46.96      6.42 o 
 -11   3   6       71.92       67.99      6.67 o 
 -10   3   6      169.37      180.55      8.69 o 
  -9   3   6      562.30      561.17     12.89 o 
  -8   3   6     1182.77     1155.35     17.51 o 
  -7   3   6     1963.31     1926.74     21.25 o 
  -6   3   6     1385.97     1317.54     14.59 o 
  -5   3   6     1353.00     1348.11     14.42 o 
  -4   3   6      283.61      273.00      5.23 o 
  -3   3   6      175.15      184.61      4.43 o 
  -2   3   6        1.19        8.39      1.05 o 
  -1   3   6     1528.71     1530.77     11.46 o 
   0   3   6     2939.20     2962.05     18.96 o 
   1   3   6     3682.09     3687.36     22.96 o 
   2   3   6     1594.60     1510.76     14.98 o 
   3   3   6     1360.09     1355.13     14.32 o 
   4   3   6        9.64       11.84      2.10 o 
   5   3   6      262.13      282.86      8.02 o 
   6   3   6        1.31       -1.55      2.02 o 
   7   3   6     1287.20     1283.32     23.98 o 
   8   3   6      215.67      217.01      9.97 o 
   9   3   6     1104.86     1118.33     28.01 o 
  10   3   6       76.27       70.33      7.66 o 
  11   3   6      384.49      338.39     31.35 o 
 -13   4   6        0.16       -9.60      9.60 o 
 -12   4   6      118.27      120.24     10.59 o 
 -11   4   6       44.38       45.73      5.97 o 
 -10   4   6       14.34       11.35      3.69 o 
  -9   4   6       96.35       96.96      5.48 o 
  -8   4   6       16.89       16.14      2.40 o 
  -7   4   6       65.88       59.23      3.43 o 
  -6   4   6      626.50      632.17      8.58 o 
  -5   4   6        7.91        8.33      1.54 o 
  -4   4   6      515.16      513.94      7.89 o 
  -3   4   6      397.63      430.66      6.56 o 
  -2   4   6       10.57       18.98      1.46 o 
  -1   4   6      795.74      873.74      8.12 o 
   0   4   6      132.78      143.23      3.32 o 
   1   4   6        3.09        5.01      1.09 o 
   2   4   6      249.27      272.52      5.02 o 
   3   4   6       16.25       14.03      1.59 o 
   4   4   6      817.93      797.08      9.39 o 
   5   4   6       46.60       45.03      2.85 o 
   6   4   6        8.85        6.05      2.58 o 
   7   4   6      414.33      414.63     11.81 o 
   8   4   6       26.21       26.63      4.28 o 
   9   4   6       46.40       56.51      6.43 o 
  10   4   6       21.74        8.87      3.65 o 
  11   4   6       35.00       45.57     12.67 o 
 -12   5   6       75.75       59.94     12.84 o 
 -11   5   6       13.06       14.31      4.37 o 
 -10   5   6        0.86        2.98      3.38 o 
  -9   5   6      545.65      558.67     14.08 o 
  -8   5   6       16.15       11.75      2.51 o 
  -7   5   6       76.70       60.09      3.46 o 
  -6   5   6      199.49      198.02      5.00 o 
  -5   5   6      206.13      205.67      6.55 o 
  -4   5   6      122.82      118.64      3.14 o 
  -3   5   6       21.01       19.99      1.60 o 
  -2   5   6      107.64       99.70      3.23 o 
  -1   5   6        0.10        1.34      0.96 o 
   0   5   6     1173.14     1180.31     11.45 o 
   1   5   6      204.15      162.26      4.87 o 
   2   5   6      409.27      458.98      7.68 o 
   3   5   6        7.56        3.74      1.44 o 
   4   5   6      645.12      623.29     10.98 o 
   5   5   6        0.23        1.44      1.97 o 
   6   5   6      282.48      273.38      8.68 o 
   7   5   6        7.91        9.76      2.95 o 
   8   5   6      315.37      278.84     11.91 o 
   9   5   6        0.27        1.96      3.43 o 
  10   5   6      304.10      316.31     20.28 o 
 -12   6   6       35.47       44.80     11.70 o 
 -11   6   6      102.88       99.24      9.52 o 
 -10   6   6      528.25      549.36     18.90 o 
  -9   6   6      172.85      175.76      8.10 o 
  -8   6   6      172.15      167.34      7.20 o 
  -7   6   6        4.66        5.23      2.12 o 
  -6   6   6        3.48        2.62      1.60 o 
  -5   6   6      329.19      337.43      7.08 o 
  -4   6   6     1806.38     1743.81     18.25 o 
  -3   6   6     1111.47     1107.81     13.03 o 
  -2   6   6     2238.86     2340.49     19.47 o 
  -1   6   6      194.69      167.60      4.14 o 
   0   6   6       31.49       35.14      2.20 o 
   1   6   6      235.26      246.95      6.69 o 
   2   6   6      427.70      392.10      7.15 o 
   3   6   6      412.77      392.62      7.26 o 
   4   6   6     1201.01     1141.07     15.34 o 
   5   6   6      360.60      359.77      9.62 o 
   6   6   6       74.03       76.03      5.18 o 
   7   6   6      114.47      110.79      6.50 o 
   8   6   6       15.74       10.03      4.35 o 
   9   6   6       74.18       63.19      6.20 o 
  10   6   6        1.77        2.80      7.24 o 
 -11   7   6       56.31       41.11      5.86 o 
 -10   7   6      107.65      101.97      7.87 o 
  -9   7   6      286.06      272.98     11.23 o 
  -8   7   6        3.40        7.31      3.16 o 
  -7   7   6      149.08      124.42      5.61 o 
  -6   7   6      191.64      195.34      6.22 o 
  -5   7   6      681.60      643.21     11.87 o 
  -4   7   6      373.03      349.59      9.42 o 
  -3   7   6     1143.13     1118.66     12.81 o 
  -2   7   6      729.92      757.17     11.52 o 
  -1   7   6        0.14       -1.34      1.39 o 
   0   7   6      436.52      428.54      7.89 o 
   1   7   6      579.88      558.19     10.37 o 
   2   7   6       76.92       65.74      3.06 o 
   3   7   6        7.89        5.99      1.79 o 
   4   7   6       76.70      107.27      5.27 o 
   5   7   6      322.14      307.97      9.82 o 
   6   7   6      427.92      416.97     12.09 o 
   7   7   6        2.17        2.73      2.98 o 
   8   7   6        3.11        5.48      3.31 o 
   9   7   6      388.81      387.02     16.26 o 
  10   7   6      168.93      170.88     17.97 o 
 -12   8   6        0.75       -7.26      9.74 o 
 -11   8   6        0.70       -5.98      5.98 o 
 -10   8   6      144.67      129.81      9.26 o 
  -9   8   6       53.01       40.79      5.04 o 
  -8   8   6       25.02       18.56      3.57 o 
  -7   8   6      204.94      199.21      9.03 o 
  -6   8   6        3.01        5.46      2.20 o 
  -5   8   6       55.92       62.23      4.24 o 
  -4   8   6       13.81       16.78      2.13 o 
  -3   8   6      185.82      179.19      5.72 o 
  -2   8   6      225.68      222.30      6.58 o 
  -1   8   6      336.84      322.46      6.98 o 
   0   8   6      190.17      196.41      5.85 o 
   1   8   6     1006.12     1002.47     16.64 o 
   2   8   6      241.14      238.72      7.09 o 
   3   8   6      339.64      355.84      8.34 o 
   4   8   6      600.37      597.59     13.51 o 
   5   8   6        5.11        3.53      2.57 o 
   6   8   6        2.05        2.17      2.53 o 
   7   8   6       16.32       12.07      3.43 o 
   8   8   6      320.20      324.62     13.61 o 
   9   8   6      325.52      370.81     22.02 o 
  10   8   6       46.97       66.03     22.81 o 
 -11   9   6       56.49       47.60     18.75 o 
 -10   9   6       67.49       73.39      7.18 o 
  -9   9   6        5.98        6.51      4.19 o 
  -8   9   6       50.37       42.18      5.77 o 
  -7   9   6       59.29       56.21      5.17 o 
  -6   9   6      174.86      182.23      7.92 o 
  -5   9   6      146.67      123.17      6.71 o 
  -4   9   6      130.57      145.56      6.27 o 
  -3   9   6      530.61      496.42     10.81 o 
  -2   9   6       62.00       45.21      4.21 o 
  -1   9   6      525.07      532.84     10.93 o 
   0   9   6      112.68      119.89      6.21 o 
   1   9   6        6.74        6.98      2.40 o 
   2   9   6       27.24       27.01      2.91 o 
   3   9   6      154.64      126.85      5.66 o 
   4   9   6       90.98      104.75      5.99 o 
   5   9   6       77.58       82.18      5.45 o 
   6   9   6      374.80      408.84     12.45 o 
   7   9   6       10.40       10.73      3.44 o 
   8   9   6       94.73      105.50      8.08 o 
   9   9   6        2.02       -1.64     11.52 o 
 -10  10   6       68.37       78.96      8.95 o 
  -9  10   6        5.46        0.54      3.87 o 
  -8  10   6      118.03      106.79      7.71 o 
  -7  10   6      148.66      124.82      7.81 o 
  -6  10   6      374.21      360.43     12.54 o 
  -5  10   6      101.06      108.79      6.51 o 
  -4  10   6       96.82      100.31      6.33 o 
  -3  10   6      579.75      590.96     12.35 o 
  -2  10   6     1108.62     1140.64     18.85 o 
  -1  10   6       40.84       39.12      3.34 o 
   0  10   6        0.27        1.51      1.89 o 
   1  10   6      324.90      324.66      9.96 o 
   2  10   6       63.41       66.23      4.85 o 
   3  10   6      114.31      121.85      6.71 o 
   4  10   6      226.35      221.03      8.78 o 
   5  10   6       39.44       38.50      4.15 o 
   6  10   6      224.75      226.68     10.30 o 
   7  10   6       30.73       18.82      4.37 o 
   8  10   6      185.50      192.94     14.48 o 
   9  10   6       50.37       45.28     17.98 o 
 -10  11   6      110.15       95.14     16.74 o 
  -9  11   6      510.59      550.47     20.88 o 
  -8  11   6      742.67      771.70     20.51 o 
  -7  11   6      984.66     1060.30     23.28 o 
  -6  11   6     1597.67     1668.83     28.76 o 
  -5  11   6      367.16      339.33     11.87 o 
  -4  11   6        1.66        7.36      3.06 o 
  -3  11   6      127.95      115.36      6.23 o 
  -2  11   6       50.69       41.20      3.83 o 
  -1  11   6     1603.86     1575.74     23.26 o 
   0  11   6      831.99      834.72     16.47 o 
   1  11   6      353.35      377.57     11.16 o 
   2  11   6     3114.22     3156.40     39.14 o 
   3  11   6       58.14       47.15      5.76 o 
   4  11   6      416.11      446.40     12.84 o 
   5  11   6        0.96       -2.50      3.47 o 
   6  11   6       44.41       45.66      5.59 o 
   7  11   6      563.67      582.89     20.02 o 
   8  11   6      101.44       97.23     17.02 o 
 -10  12   6       31.95       60.50     20.71 o 
  -9  12   6      177.19      198.08     19.57 o 
  -8  12   6       18.63       19.19      4.66 o 
  -7  12   6       12.81        5.14      3.76 o 
  -6  12   6     1032.51      992.93     22.54 o 
  -5  12   6      510.41      546.34     16.97 o 
  -4  12   6      664.99      644.87     17.51 o 
  -3  12   6      209.43      217.23     10.02 o 
  -2  12   6      766.81      768.63     14.82 o 
  -1  12   6      238.37      247.49     10.13 o 
   0  12   6      109.77      119.95      7.14 o 
   1  12   6       90.06       79.57      6.72 o 
   2  12   6       98.65      108.56      7.16 o 
   3  12   6       84.05       76.71      6.38 o 
   4  12   6      725.88      735.37     19.31 o 
   5  12   6       37.72       40.97      4.86 o 
   6  12   6      978.81     1023.72     28.72 o 
   7  12   6        7.73        1.47      5.40 o 
  -9  13   6       16.52       26.97     15.12 o 
  -8  13   6        2.16       -0.86      4.74 o 
  -7  13   6      697.93      721.49     22.09 o 
  -6  13   6      102.07       82.53      6.99 o 
  -5  13   6        1.68        0.02      3.71 o 
  -4  13   6      297.46      281.17     12.00 o 
  -3  13   6      133.31      130.77      8.55 o 
  -2  13   6      313.61      299.77     12.62 o 
  -1  13   6       17.68       19.34      3.51 o 
   0  13   6        2.37        2.40      3.13 o 
   1  13   6      279.27      281.37     12.42 o 
   2  13   6      299.54      305.53     13.17 o 
   3  13   6        6.14       -0.85      3.41 o 
   4  13   6     1156.48     1210.53     29.35 o 
   5  13   6        0.32       -3.28      4.49 o 
   6  13   6       29.88       37.74      9.08 o 
   7  13   6       26.43       32.51      8.93 o 
  -8  14   6      176.87      210.19     34.27 o 
  -7  14   6       92.32      105.49     14.37 o 
  -6  14   6      168.04      172.36     10.68 o 
  -5  14   6      337.86      329.37     16.17 o 
  -4  14   6        3.97       14.61      4.97 o 
  -3  14   6      196.32      206.90     12.48 o 
  -2  14   6        0.22        0.33      3.14 o 
  -1  14   6      165.02      153.62     10.12 o 
   0  14   6       11.48        8.66      6.14 o 
   1  14   6      515.89      536.69     17.70 o 
   2  14   6      129.61      136.30      9.26 o 
   3  14   6      200.47      236.57     13.18 o 
   4  14   6      105.55       92.62      8.45 o 
   5  14   6      163.69      144.45     20.09 o 
   6  14   6       79.81       74.03     15.04 o 
  -7  15   6       20.06        2.01      9.60 o 
  -6  15   6       67.46       45.77     19.55 o 
  -5  15   6       54.24       84.00      9.76 o 
  -4  15   6      584.62      620.59     25.02 o 
  -3  15   6       93.07       98.18      9.28 o 
  -2  15   6       11.82       14.03      4.07 o 
  -1  15   6        0.22       -3.76      4.25 o 
   0  15   6      259.82      287.49     14.48 o 
   1  15   6       67.66       78.78      7.84 o 
   2  15   6      160.55      179.25     12.97 o 
   3  15   6        0.33        1.66      5.46 o 
   4  15   6        0.11       -5.33      7.56 o 
   5  15   6       46.01       29.12     14.30 o 
  -4  16   6       61.11       70.04     20.56 o 
  -3  16   6        3.78        8.56      7.62 o 
  -2  16   6       43.04       30.60      7.37 o 
  -1  16   6      144.74      148.81     11.97 o 
   0  16   6        0.64        2.24      5.65 o 
   1  16   6        1.75        8.35      5.21 o 
   2  16   6       65.76       51.79      8.15 o 
   3  16   6       22.57        8.62      9.89 o 
   4  16   6       18.51       33.34     18.52 o 
  -4  17   6       40.21       24.14     12.90 o 
  -2  17   6      244.16      271.18     38.27 o 
  -1  17   6       44.92       45.81     17.15 o 
   0  17   6       78.60       71.71     15.15 o 
   1  17   6       82.67       89.80     23.00 o 
 -13   1   7       39.58       44.55     17.16 o 
 -12   1   7      268.04      276.92     15.12 o 
 -11   1   7        0.24        6.57      4.42 o 
 -10   1   7      244.06      251.80     12.35 o 
  -9   1   7      595.14      589.79     15.24 o 
  -8   1   7      276.72      298.23      8.79 o 
  -7   1   7      601.78      564.79      9.50 o 
  -6   1   7     2605.68     2568.62     21.21 o 
  -5   1   7       81.97       86.17      3.31 o 
  -4   1   7      187.03      212.50      4.35 o 
  -3   1   7     1486.09     1603.87     12.03 o 
  -2   1   7      276.90      286.75      4.38 o 
  -1   1   7     2646.14     2703.34     16.99 o 
   0   1   7      324.40      286.34      5.51 o 
   1   1   7     1803.35     1812.51     14.78 o 
   2   1   7     1567.52     1567.00     14.76 o 
   3   1   7       58.98       51.52      3.10 o 
   4   1   7      102.79       81.77      4.00 o 
   5   1   7       48.84       41.13      4.21 o 
   6   1   7      684.15      674.46     13.77 o 
   7   1   7       69.29       70.74      4.89 o 
   8   1   7      681.74      713.09     17.64 o 
   9   1   7      582.37      572.18     18.93 o 
  10   1   7       77.14       90.09     11.73 o 
 -13   2   7        8.78       10.34      9.05 o 
 -12   2   7      323.69      333.92     16.89 o 
 -11   2   7      287.63      300.80     13.83 o 
 -10   2   7      690.35      684.52     18.51 o 
  -9   2   7       53.84       60.42      4.77 o 
  -8   2   7      204.16      204.99      7.17 o 
  -7   2   7      301.87      298.93      6.24 o 
  -6   2   7     1040.00     1111.53     12.14 o 
  -5   2   7      932.99      876.11     10.61 o 
  -4   2   7      902.23      879.52      8.72 o 
  -3   2   7      132.71      103.71      3.12 o 
  -2   2   7      611.48      554.63      6.13 o 
  -1   2   7     1871.48     1933.97     15.40 o 
   0   2   7       67.26      121.84      3.30 o 
   1   2   7        4.14        9.13      1.54 o 
   2   2   7      241.34      273.56      5.93 o 
   3   2   7      445.59      444.19      8.67 o 
   4   2   7     3574.81     3460.32     29.50 o 
   5   2   7      552.27      502.34     10.45 o 
   6   2   7      455.40      448.69     11.60 o 
   7   2   7      738.29      790.34     16.97 o 
   8   2   7       23.46       27.41      4.68 o 
   9   2   7       34.38       36.65      5.58 o 
  10   2   7       37.74       50.49     10.47 o 
 -13   3   7       55.74       52.21     18.32 o 
 -12   3   7      208.97      198.70     13.24 o 
 -11   3   7       49.81       39.60      5.55 o 
 -10   3   7       82.14       92.91      6.12 o 
  -9   3   7       32.14       30.58      3.46 o 
  -8   3   7      352.09      339.49      8.96 o 
  -7   3   7     1337.23     1414.15     18.99 o 
  -6   3   7      407.06      413.23      7.44 o 
  -5   3   7      148.56      150.02      4.36 o 
  -4   3   7       21.46       28.61      1.56 o 
  -3   3   7       92.68      116.37      3.24 o 
  -2   3   7      196.58      206.52      4.36 o 
  -1   3   7      319.31      307.49      4.67 o 
   0   3   7      684.14      665.72      8.28 o 
   1   3   7       79.11       80.19      3.45 o 
   2   3   7       68.90       59.95      2.74 o 
   3   3   7     2403.22     2367.70     20.84 o 
   4   3   7      380.96      323.53      8.81 o 
   5   3   7      129.40      131.20      5.23 o 
   6   3   7      254.34      256.63      9.62 o 
   7   3   7       90.11       90.56      6.49 o 
   8   3   7      262.45      256.86     11.35 o 
   9   3   7       49.05       43.49      6.05 o 
  10   3   7      158.47      144.62     16.77 o 
 -13   4   7       69.50       42.91     16.74 o 
 -12   4   7       23.69       17.38      5.18 o 
 -11   4   7        1.57       -2.51      3.55 o 
 -10   4   7        0.44       -1.38      3.02 o 
  -9   4   7        0.00        0.31      2.58 o 
  -8   4   7       28.67       32.19      3.13 o 
  -7   4   7       56.96       60.54      3.58 o 
  -6   4   7      108.62      117.58      4.11 o 
  -5   4   7       25.56       22.58      2.06 o 
  -4   4   7     1441.92     1415.50     14.33 o 
  -3   4   7      188.67      195.75      4.18 o 
  -2   4   7        3.60        6.98      1.15 o 
  -1   4   7      211.41      227.32      4.99 o 
   0   4   7      160.24      180.90      4.05 o 
   1   4   7       79.26       78.13      3.10 o 
   2   4   7      276.68      265.13      5.56 o 
   3   4   7      926.16      911.10     13.89 o 
   4   4   7        4.45        3.03      1.51 o 
   5   4   7      201.70      183.04      6.56 o 
   6   4   7        3.53        3.59      2.40 o 
   7   4   7        0.64        6.03      2.81 o 
   8   4   7      668.41      671.28     18.41 o 
   9   4   7      179.83      189.76     11.17 o 
  10   4   7        0.30        6.10     13.02 o 
 -12   5   7       35.74       44.84     10.30 o 
 -11   5   7      135.77      135.47     10.95 o 
 -10   5   7       25.03       28.40      4.30 o 
  -9   5   7      254.98      245.91      8.91 o 
  -8   5   7       55.84       51.29      3.79 o 
  -7   5   7      357.61      349.17      8.93 o 
  -6   5   7      365.17      355.62      8.82 o 
  -5   5   7       87.64       81.94      3.36 o 
  -4   5   7       85.87       90.14      3.88 o 
  -3   5   7        1.22        2.94      1.26 o 
  -2   5   7      413.22      427.45      6.61 o 
  -1   5   7       95.08       88.67      3.17 o 
   0   5   7        0.19        0.45      1.40 o 
   1   5   7       97.79       93.00      4.23 o 
   2   5   7      229.31      226.47      5.80 o 
   3   5   7       61.65       69.01      3.40 o 
   4   5   7      577.36      493.54     10.16 o 
   5   5   7       43.96       37.40      3.46 o 
   6   5   7       32.66       33.87      3.58 o 
   7   5   7       71.89       60.43      4.92 o 
   8   5   7      261.14      253.11     12.39 o 
   9   5   7        3.23        1.43      3.45 o 
  10   5   7       16.90        0.46     10.64 o 
 -12   6   7        8.96       16.75      8.87 o 
 -11   6   7      421.93      446.16     18.15 o 
 -10   6   7      115.38      111.96      7.52 o 
  -9   6   7       15.07       14.94      3.24 o 
  -8   6   7       55.62       52.29      4.35 o 
  -7   6   7        5.58        8.95      2.20 o 
  -6   6   7      184.73      196.54      6.37 o 
  -5   6   7      808.65      788.11     13.03 o 
  -4   6   7      141.50      125.09      5.28 o 
  -3   6   7     2248.94     2213.76     17.51 o 
  -2   6   7      195.95      191.51      4.97 o 
  -1   6   7      928.44      911.83     10.60 o 
   0   6   7       47.88       57.29      2.76 o 
   1   6   7      288.38      305.13      7.96 o 
   2   6   7        9.16       10.65      1.94 o 
   3   6   7      352.23      369.70      8.52 o 
   4   6   7      776.52      762.57     12.92 o 
   5   6   7      172.82      179.87      7.11 o 
   6   6   7      929.32      930.31     18.22 o 
   7   6   7      386.10      420.55     12.71 o 
   8   6   7       55.35       45.42      5.54 o 
   9   6   7      185.57      176.11     11.14 o 
  10   6   7       45.34       45.68     12.05 o 
 -11   7   7        5.16       12.55      5.04 o 
 -10   7   7      114.52      116.63      9.23 o 
  -9   7   7     1010.52     1060.12     21.01 o 
  -8   7   7     1517.79     1576.56     24.98 o 
  -7   7   7     1234.19     1227.23     19.52 o 
  -6   7   7     1178.95     1234.81     20.30 o 
  -5   7   7      621.82      578.49     12.04 o 
  -4   7   7     1219.17     1269.20     19.40 o 
  -3   7   7       41.78       45.65      3.04 o 
  -2   7   7      467.97      424.23      8.67 o 
  -1   7   7     2298.98     2262.12     19.68 o 
   0   7   7     1266.81     1197.78     14.26 o 
   1   7   7     2157.20     2164.47     24.92 o 
   2   7   7     3242.43     3140.99     28.13 o 
   3   7   7      140.48      156.86      5.72 o 
   4   7   7      407.05      387.55     10.04 o 
   5   7   7       13.47       17.32      3.11 o 
   6   7   7      129.25      131.48      7.03 o 
   7   7   7      867.03      894.86     21.87 o 
   8   7   7      391.71      386.75     14.91 o 
   9   7   7      278.87      268.41     18.37 o 
 -11   8   7       21.80       39.44      7.80 o 
 -10   8   7       73.47       85.59      8.10 o 
  -9   8   7      384.69      385.40     14.92 o 
  -8   8   7       21.97       20.50      4.00 o 
  -7   8   7      144.73      131.66      6.96 o 
  -6   8   7       38.87       24.83      3.16 o 
  -5   8   7      132.84      115.62      5.87 o 
  -4   8   7      192.89      187.59      6.96 o 
  -3   8   7     1967.47     1927.98     22.23 o 
  -2   8   7       82.29       76.83      4.86 o 
  -1   8   7     1050.84     1025.15     15.53 o 
   0   8   7        2.07        4.57      2.04 o 
   1   8   7      545.40      553.81     12.63 o 
   2   8   7     1362.14     1277.87     18.21 o 
   3   8   7        1.94        1.09      2.09 o 
   4   8   7       96.13       85.53      5.37 o 
   5   8   7      257.11      263.57     10.37 o 
   6   8   7      403.26      418.99     13.58 o 
   7   8   7      463.61      431.12     15.44 o 
   8   8   7       68.20       68.07      6.88 o 
   9   8   7       50.47       32.70     10.19 o 
 -11   9   7       22.60       29.48     13.81 o 
 -10   9   7        0.21        6.73      4.45 o 
  -9   9   7       37.73       43.45      5.28 o 
  -8   9   7        9.68        5.06      2.96 o 
  -7   9   7       10.80       20.83      3.60 o 
  -6   9   7       19.64       24.51      3.80 o 
  -5   9   7        1.06        3.91      2.59 o 
  -4   9   7      703.04      742.14     14.41 o 
  -3   9   7      410.48      435.26     10.34 o 
  -2   9   7      247.19      253.05      8.76 o 
  -1   9   7      979.58      956.28     15.39 o 
   0   9   7       59.42       45.73      3.62 o 
   1   9   7      395.87      364.42     10.57 o 
   2   9   7       11.81       12.80      2.25 o 
   3   9   7      121.68      105.00      5.64 o 
   4   9   7       42.27       44.50      4.45 o 
   5   9   7       93.22       79.40      5.93 o 
   6   9   7       50.79       45.55      6.86 o 
   7   9   7        9.25        9.19      3.49 o 
   8   9   7        3.41        7.68      4.10 o 
   9   9   7       47.31       39.29     17.30 o 
 -10  10   7      381.10      416.65     28.33 o 
  -9  10   7      139.69      151.75     10.16 o 
  -8  10   7       80.92       75.81      7.02 o 
  -7  10   7       83.93       88.41      6.72 o 
  -6  10   7      177.79      177.32      8.75 o 
  -5  10   7      709.54      711.76     16.98 o 
  -4  10   7       34.95       28.26      3.72 o 
  -3  10   7       22.87       23.68      3.02 o 
  -2  10   7      878.36      886.53     17.17 o 
  -1  10   7        6.07        6.65      2.56 o 
   0  10   7      162.21      161.88      6.55 o 
   1  10   7      587.68      566.83     13.66 o 
   2  10   7      237.44      206.56      8.49 o 
   3  10   7      798.33      768.05     17.69 o 
   4  10   7      702.63      727.02     17.55 o 
   5  10   7      482.52      515.82     15.31 o 
   6  10   7       98.23      103.44      7.18 o 
   7  10   7       14.35       14.66      3.98 o 
   8  10   7       13.56       10.73      5.85 o 
 -10  11   7       30.00       51.51     18.77 o 
  -9  11   7        4.41        8.81      5.23 o 
  -8  11   7       31.19       41.50      5.80 o 
  -7  11   7      460.02      431.87     16.15 o 
  -6  11   7      166.79      164.40      9.47 o 
  -5  11   7      159.24      166.32      8.45 o 
  -4  11   7        8.13        2.66      2.91 o 
  -3  11   7        3.50        7.27      2.69 o 
  -2  11   7       42.45       44.84      4.35 o 
  -1  11   7        0.11       -0.94      2.41 o 
   0  11   7        0.60       -0.10      2.83 o 
   1  11   7      242.21      245.51     10.19 o 
   2  11   7       49.35       47.16      5.10 o 
   3  11   7      146.65      141.83      8.35 o 
   4  11   7      193.35      189.40      9.93 o 
   5  11   7       54.69       60.46      5.72 o 
   6  11   7       59.21       60.03      6.22 o 
   7  11   7       52.36       51.93      9.40 o 
   8  11   7       76.24       75.12     21.33 o 
  -9  12   7       92.55      126.76     16.09 o 
  -8  12   7        6.83       13.29      4.14 o 
  -7  12   7       21.34       25.75      4.83 o 
  -6  12   7      101.42       80.13      6.73 o 
  -5  12   7       52.03       56.68      5.45 o 
  -4  12   7       31.88       28.63      4.29 o 
  -3  12   7       67.82       71.13      6.00 o 
  -2  12   7       47.93       47.15      4.80 o 
  -1  12   7       56.46       63.29      5.79 o 
   0  12   7       16.65       16.22      5.99 o 
   1  12   7       13.42       15.18      3.90 o 
   2  12   7      214.44      202.22     10.81 o 
   3  12   7       12.63        7.59      3.25 o 
   4  12   7        0.00        1.65      3.34 o 
   5  12   7        0.92        6.48      3.55 o 
   6  12   7       95.17      104.63     10.80 o 
   7  12   7        6.47       -0.79      6.04 o 
  -8  13   7      164.14      177.33     18.31 o 
  -7  13   7      122.68      142.51     10.08 o 
  -6  13   7       12.72       10.94      3.89 o 
  -5  13   7        8.95        6.80      3.43 o 
  -4  13   7        9.26       12.02      7.16 o 
  -3  13   7       29.76       20.69      4.26 o 
  -2  13   7        3.91        4.20      3.54 o 
  -1  13   7       72.74       69.15      5.90 o 
   0  13   7      108.84      119.62      8.16 o 
   1  13   7       10.26       15.68      4.05 o 
   2  13   7        3.11       13.30      3.98 o 
   3  13   7       10.74       13.80      4.66 o 
   4  13   7        2.10        5.73      3.75 o 
   5  13   7       78.22       82.02      8.13 o 
   6  13   7       41.92       24.63     11.64 o 
  -8  14   7        0.11       18.84     13.88 o 
  -7  14   7        2.29       16.84     12.03 o 
  -6  14   7       30.92       21.91      6.87 o 
  -5  14   7        6.35       12.69      4.76 o 
  -4  14   7       39.50       54.52      7.95 o 
  -3  14   7      263.82      291.74     15.15 o 
  -2  14   7        0.22        0.07      3.27 o 
  -1  14   7       25.68       20.30      4.83 o 
   0  14   7       70.50       61.15      7.17 o 
   1  14   7      194.00      211.10     11.44 o 
   2  14   7      240.69      263.66     16.38 o 
   3  14   7       21.85       20.77      6.10 o 
   4  14   7        0.16        0.71      4.36 o 
   5  14   7       27.41       24.39     18.11 o 
  -7  15   7      103.78      106.01     24.41 o 
  -5  15   7      498.23      424.76     27.49 o 
  -4  15   7      101.04      115.39     12.61 o 
  -3  15   7       80.23       79.91      9.36 o 
  -2  15   7       52.99       44.49      6.20 o 
  -1  15   7      250.42      281.09     14.60 o 
   0  15   7      454.44      470.74     18.94 o 
   1  15   7      478.28      492.65     17.92 o 
   2  15   7      669.81      723.70     24.01 o 
   3  15   7       85.66      101.84     12.38 o 
   4  15   7        9.63       15.60     12.36 o 
   5  15   7      132.00      118.32     27.85 o 
  -5  16   7       91.51      104.05     25.72 o 
  -4  16   7      439.84      472.36     28.76 o 
  -3  16   7      580.07      626.42     40.78 o 
  -2  16   7      317.56      318.29     29.00 o 
  -1  16   7      497.03      475.15     25.32 o 
   0  16   7       43.36       25.60     11.10 o 
   1  16   7        0.01        8.98      6.96 o 
   2  16   7      129.23      193.10     24.42 o 
  -3  17   7        6.76       19.68     12.18 o 
  -2  17   7       32.53       -2.55     12.28 o 
   0  17   7       93.97       66.66     20.67 o 
 -12   0   8       10.10        6.11     11.28 o 
 -11   0   8       53.07       55.17     12.21 o 
 -10   0   8      146.26      190.51     15.46 o 
  -9   0   8       71.94       70.74      8.42 o 
  -8   0   8       86.80      103.75      7.60 o 
  -7   0   8        4.74        3.90      2.48 o 
  -6   0   8      533.41      539.21     11.40 o 
  -5   0   8      464.36      528.03      9.66 o 
  -4   0   8      497.44      477.39      8.95 o 
  -3   0   8       75.19       81.20      4.11 o 
  -2   0   8      660.91      691.27     10.33 o 
  -1   0   8      395.59      432.28      8.43 o 
   0   0   8      936.02      916.27     13.02 o 
   1   0   8       13.63        4.05      1.82 o 
   2   0   8      442.12      426.54     11.05 o 
   3   0   8     1001.11     1035.88     18.70 o 
   4   0   8     2190.87     2070.70     29.54 o 
   5   0   8      996.02     1064.23     23.79 o 
   6   0   8       50.63       43.42      6.18 o 
   7   0   8      130.93      142.45      9.71 o 
   8   0   8      114.98      120.14     19.62 o 
   9   0   8      326.73      372.73     22.59 o 
 -13   1   8        0.74        8.81     10.97 o 
 -12   1   8      135.36      157.08     13.09 o 
 -11   1   8       43.11       41.00      5.85 o 
 -10   1   8      124.13      128.49      8.41 o 
  -9   1   8      268.79      272.05     10.81 o 
  -8   1   8       50.51       50.87      4.00 o 
  -7   1   8       18.08       20.06      2.38 o 
  -6   1   8      461.85      465.25      8.77 o 
  -5   1   8       16.76       17.32      1.73 o 
  -4   1   8        0.62        3.37      1.07 o 
  -3   1   8      116.76      139.85      3.29 o 
  -2   1   8      374.45      311.24      5.16 o 
  -1   1   8     1798.54     1885.50     14.45 o 
   0   1   8      706.23      738.31      8.88 o 
   1   1   8      603.47      584.32      8.08 o 
   2   1   8       12.71       16.04      1.89 o 
   3   1   8      381.94      365.12      7.66 o 
   4   1   8      235.16      265.86      6.93 o 
   5   1   8      186.38      151.65      6.28 o 
   6   1   8       80.29       83.95      4.84 o 
   7   1   8       10.65        9.46      3.02 o 
   8   1   8       15.68        2.90      3.16 o 
   9   1   8        0.24       -3.85      3.85 o 
  10   1   8       50.71       77.38     14.79 o 
 -13   2   8      109.31      109.43     26.01 o 
 -12   2   8       46.37       54.42      7.64 o 
 -11   2   8      363.00      405.71     17.81 o 
 -10   2   8      487.44      494.97     14.77 o 
  -9   2   8        0.21        3.25      2.57 o 
  -8   2   8      250.61      230.41      7.37 o 
  -7   2   8        8.43        4.69      1.78 o 
  -6   2   8        4.45        3.42      1.47 o 
  -5   2   8      828.73      824.21     10.53 o 
  -4   2   8       87.52       79.75      2.59 o 
  -3   2   8     1839.27     1866.44     14.53 o 
  -2   2   8     1223.48     1267.30     11.18 o 
  -1   2   8      322.68      272.95      4.20 o 
   0   2   8     1151.24     1119.25     14.99 o 
   1   2   8        2.51        6.28      1.35 o 
   2   2   8       60.00       65.15      3.19 o 
   3   2   8     1915.18     1952.68     19.07 o 
   4   2   8       14.58       23.14      2.70 o 
   5   2   8     1447.85     1426.52     18.25 o 
   6   2   8      249.21      257.56      8.77 o 
   7   2   8     2025.73     2002.32     29.98 o 
   8   2   8       95.17       87.04      7.02 o 
   9   2   8      205.98      221.66     14.68 o 
  10   2   8       15.52       -0.63     13.35 o 
 -13   3   8       62.68       84.50     22.46 o 
 -12   3   8       33.86       21.53      5.61 o 
 -11   3   8        1.58       -2.64      4.41 o 
 -10   3   8      187.04      190.80     10.06 o 
  -9   3   8      366.43      370.89     11.41 o 
  -8   3   8      658.43      705.54     13.22 o 
  -7   3   8      365.58      362.02      7.58 o 
  -6   3   8     3738.62     3743.82     29.54 o 
  -5   3   8       72.03       63.69      2.72 o 
  -4   3   8      519.76      510.81      7.91 o 
  -3   3   8       30.08       34.99      1.93 o 
  -2   3   8     1460.85     1475.57     12.63 o 
  -1   3   8     2993.94     2983.51     20.19 o 
   0   3   8      426.52      384.05      6.63 o 
   1   3   8     1885.23     1798.78     17.39 o 
   2   3   8     3842.62     3738.12     25.91 o 
   3   3   8      213.34      194.11      5.36 o 
   4   3   8      159.19      138.60      5.34 o 
   5   3   8      515.98      514.66     11.80 o 
   6   3   8      657.35      670.01     15.35 o 
   7   3   8      254.32      286.70     11.03 o 
   8   3   8       84.98       95.81      8.46 o 
   9   3   8      681.13      670.80     29.04 o 
  10   3   8      392.08      386.61     47.97 o 
 -12   4   8       39.77       32.61     11.38 o 
 -11   4   8       17.94       19.46      4.71 o 
 -10   4   8      138.27      129.38      8.42 o 
  -9   4   8       50.42       50.78      4.55 o 
  -8   4   8       71.22       74.81      4.86 o 
  -7   4   8      197.49      205.09      6.73 o 
  -6   4   8      162.75      162.49      4.87 o 
  -5   4   8      382.50      395.98      7.19 o 
  -4   4   8        8.31       10.52      1.00 o 
  -3   4   8       88.67       94.52      3.46 o 
  -2   4   8      619.94      632.88      7.96 o 
  -1   4   8      419.44      425.81      6.44 o 
   0   4   8       15.29       19.23      1.60 o 
   1   4   8       56.99       64.89      3.13 o 
   2   4   8      259.19      246.40      5.55 o 
   3   4   8      240.59      246.41      6.15 o 
   4   4   8       16.47       20.41      2.60 o 
   5   4   8      528.64      494.32     11.72 o 
   6   4   8      144.78      167.30      7.64 o 
   7   4   8      146.77      135.28      7.82 o 
   8   4   8        1.30        1.15      4.17 o 
   9   4   8      354.99      336.57     15.46 o 
 -12   5   8       79.87       83.78     15.18 o 
 -11   5   8       13.54       17.45      4.82 o 
 -10   5   8       11.09       11.99      4.64 o 
  -9   5   8       18.98       17.12      3.54 o 
  -8   5   8      100.33       92.69      5.49 o 
  -7   5   8      356.60      378.84     10.26 o 
  -6   5   8       33.52       30.63      3.86 o 
  -5   5   8      924.22      924.03     12.97 o 
  -4   5   8       34.07       33.08      1.88 o 
  -3   5   8      203.08      182.84      5.44 o 
  -2   5   8      609.45      563.48      7.78 o 
  -1   5   8      204.28      178.76      4.46 o 
   0   5   8        5.07        4.58      1.47 o 
   1   5   8      241.91      248.10      6.28 o 
   2   5   8      362.40      361.77      6.33 o 
   3   5   8       41.21       46.94      2.99 o 
   4   5   8        0.64        0.81      2.03 o 
   5   5   8      103.40       94.86      5.29 o 
   6   5   8       31.50       33.51      3.66 o 
   7   5   8      142.54      144.03      8.26 o 
   8   5   8       31.07       25.73      5.28 o 
   9   5   8      107.55      103.12     11.22 o 
 -12   6   8      115.50      111.76     26.75 o 
 -11   6   8      401.69      395.78     18.82 o 
 -10   6   8       38.13       42.18      5.32 o 
  -9   6   8      371.15      377.75     13.17 o 
  -8   6   8      389.95      387.96     11.07 o 
  -7   6   8        8.87       11.24      2.54 o 
  -6   6   8       47.04       47.04      3.73 o 
  -5   6   8       82.08       91.61      4.82 o 
  -4   6   8     1528.59     1526.44     17.48 o 
  -3   6   8      258.37      261.17      6.10 o 
  -2   6   8     2053.59     2041.94     17.69 o 
  -1   6   8      575.59      551.89      9.53 o 
   0   6   8        6.26        3.63      1.77 o 
   1   6   8       40.89       39.25      3.31 o 
   2   6   8       98.97       76.59      3.85 o 
   3   6   8      306.54      335.38      8.10 o 
   4   6   8      827.96      773.71     13.41 o 
   5   6   8      137.14      151.00      7.26 o 
   6   6   8      667.15      630.88     16.53 o 
   7   6   8      284.80      306.94     11.97 o 
   8   6   8      110.17      117.51     10.09 o 
   9   6   8       13.96       20.93     10.08 o 
 -12   7   8        4.65       -0.70      9.76 o 
 -11   7   8        2.14        4.62      4.33 o 
 -10   7   8       14.45       19.33      4.54 o 
  -9   7   8        5.64        0.60      4.16 o 
  -8   7   8        2.54        0.21      3.12 o 
  -7   7   8      364.35      371.60     10.05 o 
  -6   7   8      136.18      144.19      6.60 o 
  -5   7   8        1.29        4.12      2.02 o 
  -4   7   8      405.51      419.67     10.17 o 
  -3   7   8       80.87       77.54      4.71 o 
  -2   7   8      458.36      433.86     11.19 o 
  -1   7   8       52.16       61.95      4.59 o 
   0   7   8     1879.48     1780.09     22.03 o 
   1   7   8      284.56      269.58      8.59 o 
   2   7   8       33.64       23.19      2.96 o 
   3   7   8      209.41      221.25      7.31 o 
   4   7   8       43.00       50.57      4.41 o 
   5   7   8        1.35        4.08      3.65 o 
   6   7   8       95.82      105.52      8.29 o 
   7   7   8       16.29       19.11      5.89 o 
   8   7   8      318.84      348.16     15.55 o 
   9   7   8        3.68        2.07      9.84 o 
 -11   8   8        0.12        1.79      6.52 o 
 -10   8   8      113.62      115.75      9.61 o 
  -9   8   8       30.32       30.19      4.74 o 
  -8   8   8        0.31        4.20      3.45 o 
  -7   8   8       12.64        7.52      3.17 o 
  -6   8   8      101.45      102.52      5.81 o 
  -5   8   8       51.21       47.72      3.99 o 
  -4   8   8      286.96      302.40      9.03 o 
  -3   8   8      213.35      219.87      7.92 o 
  -2   8   8       45.85       36.40      3.78 o 
  -1   8   8      109.46      116.16      5.42 o 
   0   8   8        7.33        8.04      2.45 o 
   1   8   8        1.70        6.62      2.80 o 
   2   8   8       51.42       28.99      3.19 o 
   3   8   8      118.29      102.22      5.57 o 
   4   8   8       24.97       19.04      3.15 o 
   5   8   8       16.52       10.10      3.08 o 
   6   8   8       10.26        9.78      3.30 o 
   7   8   8      101.10       93.54      8.18 o 
   8   8   8      231.01      263.90     17.50 o 
   9   8   8       13.47       41.65     16.75 o 
 -11   9   8      130.49      119.14     18.34 o 
 -10   9   8      122.26      117.51      9.86 o 
  -9   9   8       28.91       24.67      4.53 o 
  -8   9   8      246.98      242.06     11.97 o 
  -7   9   8       91.61       84.08      7.04 o 
  -6   9   8        0.75        3.93      3.04 o 
  -5   9   8        0.15        0.39      2.33 o 
  -4   9   8        3.62        5.57      2.47 o 
  -3   9   8      271.94      273.72      9.54 o 
  -2   9   8      125.10      109.87      6.72 o 
  -1   9   8        3.80        0.91      2.40 o 
   0   9   8      744.40      739.02     14.23 o 
   1   9   8      252.08      265.87      9.37 o 
   2   9   8       64.22       65.64      4.51 o 
   3   9   8       33.48       36.36      4.29 o 
   4   9   8        0.87        1.71      2.70 o 
   5   9   8        1.22       -2.00      3.11 o 
   6   9   8      104.77      107.23      7.36 o 
   7   9   8       14.01        9.95      4.36 o 
   8   9   8        0.60       13.91      7.94 o 
 -10  10   8        0.95       -1.24      5.61 o 
  -9  10   8       50.80       60.26      6.74 o 
  -8  10   8       78.90       76.26      7.11 o 
  -7  10   8       95.69       99.33      9.07 o 
  -6  10   8      466.18      475.82     15.68 o 
  -5  10   8        8.44        9.80      3.04 o 
  -4  10   8       35.65       39.56      3.76 o 
  -3  10   8      730.92      725.33     16.13 o 
  -2  10   8      132.46      137.73      6.94 o 
  -1  10   8      139.00      137.84      6.93 o 
   0  10   8       67.92       89.69      6.37 o 
   1  10   8        6.88       10.66      2.85 o 
   2  10   8       68.28       61.54      5.50 o 
   3  10   8       63.00       56.56      5.15 o 
   4  10   8      225.63      235.97     10.46 o 
   5  10   8      347.42      369.39     13.36 o 
   6  10   8       92.93       78.27      7.49 o 
   7  10   8      162.25      176.62     17.79 o 
   8  10   8      217.59      184.06     33.92 o 
  -9  11   8       41.21       51.68     11.23 o 
  -8  11   8     1160.18     1145.77     27.65 o 
  -7  11   8      597.51      634.35     19.81 o 
  -6  11   8      776.75      833.54     21.49 o 
  -5  11   8      106.43      110.62      7.80 o 
  -4  11   8      156.41      166.24      8.49 o 
  -3  11   8       13.69       13.12      3.23 o 
  -2  11   8      636.82      635.08     15.42 o 
  -1  11   8      374.40      370.14     12.69 o 
   0  11   8     1149.17     1209.38     23.39 o 
   1  11   8     1430.01     1438.63     28.42 o 
   2  11   8     1040.17     1024.72     24.16 o 
   3  11   8      413.36      449.33     15.03 o 
   4  11   8      678.05      715.65     18.66 o 
   5  11   8       69.82       62.06      5.54 o 
   6  11   8       45.11       38.50      6.03 o 
   7  11   8       97.98      100.71     14.52 o 
  -9  12   8      442.12      431.30     49.11 o 
  -8  12   8        0.17       -1.55      4.06 o 
  -7  12   8        0.94       -1.78      3.78 o 
  -6  12   8        1.08       -3.80      3.80 o 
  -5  12   8      227.75      237.63     11.59 o 
  -4  12   8      649.07      675.95     20.34 o 
  -3  12   8      564.29      557.00     17.03 o 
  -2  12   8       61.93       61.50      5.75 o 
  -1  12   8     1080.48     1112.20     23.02 o 
   0  12   8      268.66      294.67     12.86 o 
   1  12   8        0.15        0.30      3.67 o 
   2  12   8      110.92      105.16      7.88 o 
   3  12   8      191.69      187.36     10.83 o 
   4  12   8      388.28      410.74     16.38 o 
   5  12   8      761.13      816.79     21.09 o 
   6  12   8      271.92      248.61     25.61 o 
   7  12   8      495.64      512.08     55.44 o 
  -8  13   8      591.75      589.70     43.44 o 
  -7  13   8       16.74       16.33      5.71 o 
  -6  13   8        0.03       -1.81      3.67 o 
  -5  13   8       21.72       21.32      6.99 o 
  -4  13   8        0.23       -1.85      4.57 o 
  -3  13   8      131.76      152.36     10.29 o 
  -2  13   8       13.92       12.75      3.70 o 
  -1  13   8       10.46        9.04      3.20 o 
   0  13   8      394.54      417.28     15.75 o 
   1  13   8       43.56       51.23      5.82 o 
   2  13   8       88.17      108.33      9.52 o 
   3  13   8       69.45       68.70      7.06 o 
   4  13   8      151.74      146.55     10.05 o 
   5  13   8        8.86       11.38      7.15 o 
   6  13   8        2.71      -10.67     13.18 o 
  -7  14   8       41.54       28.12     12.36 o 
  -6  14   8       52.63       54.30      8.96 o 
  -5  14   8       51.52       55.08      9.11 o 
  -4  14   8       31.88       17.17      5.43 o 
  -3  14   8       94.01      101.87      9.06 o 
  -2  14   8      203.47      212.65     11.58 o 
  -1  14   8       30.13       23.91      5.74 o 
   0  14   8      195.84      214.98     11.69 o 
   1  14   8       38.90       44.17      6.37 o 
   2  14   8      231.65      226.10     12.36 o 
   3  14   8      106.53      114.86      9.96 o 
   4  14   8       18.98       17.76     10.66 o 
  -5  15   8       80.79       52.27     32.29 o 
  -4  15   8       69.45       59.12     10.94 o 
  -3  15   8       81.46       92.19     10.45 o 
  -2  15   8       50.66       34.64      5.76 o 
  -1  15   8       93.31      101.99     10.76 o 
   0  15   8        3.56        3.68      4.08 o 
   1  15   8      118.22      149.62     10.52 o 
   2  15   8        0.26        3.14      6.64 o 
   3  15   8       92.90       83.02     13.11 o 
  -4  16   8       55.25       48.04     10.18 o 
  -3  16   8        4.67       11.30     14.84 o 
  -2  16   8        0.06        6.77      7.10 o 
  -1  16   8       29.29       28.52     11.68 o 
   0  16   8      209.23      273.35     39.88 o 
 -12   1   9      129.47      124.03     11.89 o 
 -11   1   9        5.73        9.64      3.97 o 
 -10   1   9        0.41       -3.96      3.96 o 
  -9   1   9       89.57       88.85      6.18 o 
  -8   1   9      155.07      169.05      6.78 o 
  -7   1   9     1291.87     1301.99     17.54 o 
  -6   1   9      158.52      149.60      4.66 o 
  -5   1   9       81.66       59.83      2.27 o 
  -4   1   9      622.39      647.70      7.95 o 
  -3   1   9        1.41        3.68      1.38 o 
  -2   1   9      748.12      735.79      8.68 o 
  -1   1   9        0.06        2.17      1.02 o 
   0   1   9       33.15       34.08      2.19 o 
   1   1   9     2372.17     2337.78     18.46 o 
   2   1   9     2233.98     2125.49     19.38 o 
   3   1   9      198.38      170.70      5.64 o 
   4   1   9      228.33      210.93      6.44 o 
   5   1   9       50.61       52.96      3.74 o 
   6   1   9       65.22       64.02      4.93 o 
   7   1   9        5.46        6.30      3.18 o 
   8   1   9      260.96      277.43     13.42 o 
   9   1   9      191.60      203.64     14.27 o 
  10   1   9      155.67      134.61     28.08 o 
 -12   2   9      264.37      264.37     17.03 o 
 -11   2   9      189.14      180.89     11.02 o 
 -10   2   9      154.67      155.19      9.30 o 
  -9   2   9      563.84      558.12     16.53 o 
  -8   2   9      294.39      299.03     13.47 o 
  -7   2   9      276.16      278.97      7.09 o 
  -6   2   9       73.16       79.81      3.32 o 
  -5   2   9        5.73        9.64      1.47 o 
  -4   2   9      878.35      903.59     10.37 o 
  -3   2   9     1714.28     1696.43     14.32 o 
  -2   2   9     1773.09     1747.51     17.13 o 
  -1   2   9       17.67        8.19      1.11 o 
   0   2   9     2035.65     2023.85     19.40 o 
   1   2   9       42.08       35.98      2.24 o 
   2   2   9      121.96      114.96      4.36 o 
   3   2   9      847.86      854.07     12.36 o 
   4   2   9      980.17      948.93     13.83 o 
   5   2   9      196.12      207.93      7.20 o 
   6   2   9     1432.74     1501.00     24.20 o 
   7   2   9      362.99      386.25     14.08 o 
   8   2   9      133.10      112.04      8.66 o 
   9   2   9        0.92        0.99     11.21 o 
 -12   3   9        3.61        2.86      4.46 o 
 -11   3   9      158.51      177.42     14.08 o 
 -10   3   9        2.09       -0.67      3.35 o 
  -9   3   9      162.74      158.90      8.25 o 
  -8   3   9      436.68      429.33     11.92 o 
  -7   3   9      422.07      431.28     11.15 o 
  -6   3   9      449.23      429.61      8.32 o 
  -5   3   9        6.77        6.37      1.94 o 
  -4   3   9      174.69      167.94      4.61 o 
  -3   3   9       26.11       23.72      1.82 o 
  -2   3   9      777.80      767.90      9.58 o 
  -1   3   9     1027.16     1001.77     11.02 o 
   0   3   9       32.49       26.02      2.40 o 
   1   3   9      142.30      150.46      4.78 o 
   2   3   9     1776.12     1688.85     15.72 o 
   3   3   9       65.62       59.32      3.09 o 
   4   3   9        6.54        9.23      2.06 o 
   5   3   9      144.54      160.70      6.85 o 
   6   3   9       61.17       64.32      5.48 o 
   7   3   9        7.59        5.64      3.40 o 
   8   3   9      182.96      186.07     11.10 o 
   9   3   9       26.18       23.96      9.50 o 
 -12   4   9       13.38        3.45      5.82 o 
 -11   4   9      109.64      114.44      9.15 o 
 -10   4   9        0.13       -3.48      3.48 o 
  -9   4   9        0.71        2.57      2.99 o 
  -8   4   9      187.22      201.39      8.47 o 
  -7   4   9      154.31      140.58      6.27 o 
  -6   4   9      948.66      952.46     13.84 o 
  -5   4   9      112.11      103.53      3.67 o 
  -4   4   9       62.29       61.16      2.83 o 
  -3   4   9        1.91        3.88      1.49 o 
  -2   4   9       41.36       43.98      2.65 o 
  -1   4   9      590.30      596.52      7.97 o 
   0   4   9      458.62      449.32      7.28 o 
   1   4   9       11.62        4.00      1.82 o 
   2   4   9       40.96       42.48      2.97 o 
   3   4   9      382.37      389.64      9.53 o 
   4   4   9       46.71       52.11      3.82 o 
   5   4   9       93.10       82.72      5.30 o 
   6   4   9       85.72       79.54      6.65 o 
   7   4   9        1.88        2.20      3.87 o 
   8   4   9        0.00        3.40      3.77 o 
   9   4   9       35.17       65.71     21.82 o 
 -12   5   9       68.64       54.96     13.93 o 
 -11   5   9       92.92       76.57      9.03 o 
 -10   5   9      366.65      343.76     15.24 o 
  -9   5   9       88.13       97.63      6.79 o 
  -8   5   9      297.78      294.94     10.43 o 
  -7   5   9      118.67      116.83      6.89 o 
  -6   5   9      736.30      711.98     14.22 o 
  -5   5   9      117.30      110.23      5.09 o 
  -4   5   9     1169.69     1124.50     14.60 o 
  -3   5   9      374.36      375.67      7.48 o 
  -2   5   9     1163.02     1108.04     13.15 o 
  -1   5   9        9.65        8.74      1.50 o 
   0   5   9      553.60      548.77     11.93 o 
   1   5   9       61.83       73.36      3.72 o 
   2   5   9      294.09      263.28      7.94 o 
   3   5   9      231.62      224.15      7.14 o 
   4   5   9      165.77      166.97      6.42 o 
   5   5   9       13.55       10.59      2.61 o 
   6   5   9       27.13       19.22      4.10 o 
   7   5   9        8.43       11.91      4.45 o 
   8   5   9       49.09       43.70      5.75 o 
   9   5   9       50.85       33.61     14.85 o 
 -11   6   9      285.32      269.33     15.60 o 
 -10   6   9       69.32       79.66      7.24 o 
  -9   6   9       96.30       93.26      6.83 o 
  -8   6   9       12.31       10.95      2.92 o 
  -7   6   9       20.50       20.06      3.48 o 
  -6   6   9      156.57      148.49      6.93 o 
  -5   6   9       96.12       79.70      5.09 o 
  -4   6   9      792.07      781.46     13.63 o 
  -3   6   9     1445.92     1443.95     17.71 o 
  -2   6   9      702.31      699.14     13.28 o 
  -1   6   9      404.10      397.59      8.41 o 
   0   6   9      326.61      346.53     10.12 o 
   1   6   9       43.39       41.33      3.89 o 
   2   6   9       22.37       31.07      3.11 o 
   3   6   9      159.85      163.35      6.23 o 
   4   6   9      309.35      316.68      9.84 o 
   5   6   9      763.27      791.71     17.53 o 
   6   6   9      825.19      802.66     21.25 o 
   7   6   9      106.20      103.74      7.85 o 
   8   6   9      295.46      281.42     19.66 o 
   9   6   9       19.71       29.87     15.86 o 
 -11   7   9       34.20       24.52     10.13 o 
 -10   7   9      184.55      199.63     12.28 o 
  -9   7   9      187.76      188.80      9.74 o 
  -8   7   9      548.09      568.22     15.07 o 
  -7   7   9      864.70      858.86     18.70 o 
  -6   7   9      700.54      731.34     16.80 o 
  -5   7   9      511.03      517.99     13.10 o 
  -4   7   9      135.80      128.99      6.60 o 
  -3   7   9      371.79      344.81      9.36 o 
  -2   7   9      798.97      787.19     14.32 o 
  -1   7   9      343.84      325.48      9.26 o 
   0   7   9     2049.80     1995.59     24.44 o 
   1   7   9     1719.49     1784.21     22.83 o 
   2   7   9     1207.23     1154.71     18.36 o 
   3   7   9      326.30      362.81     10.30 o 
   4   7   9      984.13      989.03     18.11 o 
   5   7   9       69.82       89.92      6.66 o 
   6   7   9      308.64      346.05     13.84 o 
   7   7   9       58.68       68.31      7.18 o 
   8   7   9       10.45       18.10      6.04 o 
 -11   8   9      117.80      109.29     25.39 o 
 -10   8   9       41.70       44.64      6.58 o 
  -9   8   9       36.71       36.79      5.41 o 
  -8   8   9       74.06       82.18      7.04 o 
  -7   8   9       51.62       46.76      5.11 o 
  -6   8   9       40.54       41.36      5.04 o 
  -5   8   9      568.60      564.24     14.07 o 
  -4   8   9      784.15      759.82     16.14 o 
  -3   8   9       48.28       46.62      4.05 o 
  -2   8   9      374.75      370.22     12.33 o 
  -1   8   9     1981.13     2004.84     27.02 o 
   0   8   9      258.27      255.30      8.97 o 
   1   8   9       94.21       72.49      4.96 o 
   2   8   9       82.71       71.19      4.70 o 
   3   8   9        1.36        0.01      2.52 o 
   4   8   9      775.30      762.16     17.26 o 
   5   8   9      158.03      191.66      9.54 o 
   6   8   9      522.88      487.08     16.68 o 
   7   8   9      216.74      241.90     13.21 o 
   8   8   9      307.91      322.59     39.96 o 
 -11   9   9        4.55       38.37     36.67 o 
 -10   9   9      203.24      211.93     14.12 o 
  -9   9   9       78.55       84.84      7.81 o 
  -8   9   9      159.78      163.34      9.99 o 
  -7   9   9      133.17      130.06      9.86 o 
  -6   9   9       40.98       40.68      4.48 o 
  -5   9   9       74.04       64.69      4.93 o 
  -4   9   9      235.96      251.45      9.52 o 
  -3   9   9       92.94       97.50      5.97 o 
  -2   9   9        6.46        6.97      3.02 o 
  -1   9   9       13.82        9.33      2.70 o 
   0   9   9      858.78      802.63     20.34 o 
   1   9   9      378.35      350.51     11.15 o 
   2   9   9      105.28      125.78      6.77 o 
   3   9   9        7.53        6.16      3.01 o 
   4   9   9        0.02        8.05      3.40 o 
   5   9   9       18.98       13.53      3.74 o 
   6   9   9      116.46      129.40      8.33 o 
   7   9   9        0.33        6.27      4.49 o 
 -10  10   9      130.51      119.01     18.37 o 
  -9  10   9      313.74      289.38     13.94 o 
  -8  10   9      168.19      190.79     11.02 o 
  -7  10   9       10.99        9.52      4.35 o 
  -6  10   9      204.31      189.32      9.37 o 
  -5  10   9       66.67       56.52      5.27 o 
  -4  10   9       33.02       36.58      4.36 o 
  -3  10   9      723.20      724.96     16.63 o 
  -2  10   9        4.95        4.20      2.81 o 
  -1  10   9      268.80      267.05      9.85 o 
   0  10   9      171.43      172.07     10.67 o 
   1  10   9      105.44       91.43      7.17 o 
   2  10   9        3.28       -0.17      3.40 o 
   3  10   9      221.49      206.50      9.82 o 
   4  10   9      265.45      288.74     11.88 o 
   5  10   9       87.22       88.61      7.14 o 
   6  10   9       39.52       41.61      5.65 o 
   7  10   9      324.59      363.20     30.57 o 
 -10  11   9       21.98       27.13     16.13 o 
  -9  11   9        0.70        3.00      4.90 o 
  -8  11   9       18.85       24.58      5.08 o 
  -7  11   9       14.06       12.20      3.93 o 
  -6  11   9       45.94       47.83      5.77 o 
  -5  11   9       26.15       13.91      4.04 o 
  -4  11   9      152.75      158.17      8.79 o 
  -3  11   9        1.18       -0.30      2.78 o 
  -2  11   9       29.38       40.36      4.44 o 
  -1  11   9      102.73       93.75      6.85 o 
   0  11   9       33.40       19.42      5.18 o 
   1  11   9      365.87      345.96     14.07 o 
   2  11   9      420.70      421.07     15.94 o 
   3  11   9       86.23       98.43      7.90 o 
   4  11   9       58.08       59.55      6.11 o 
   5  11   9       85.65       78.02      6.88 o 
   6  11   9        0.64        4.03      5.22 o 
   7  11   9       47.57       50.90     20.44 o 
  -9  12   9        4.19        2.30      7.39 o 
  -8  12   9      125.17      112.19     11.52 o 
  -7  12   9        0.07       -2.10      3.74 o 
  -6  12   9        0.87       -1.92      4.75 o 
  -5  12   9      302.11      309.63     14.39 o 
  -4  12   9      109.47      115.55      8.24 o 
  -3  12   9       16.62       10.19      3.71 o 
  -2  12   9       12.48       12.82      3.84 o 
  -1  12   9        3.07        0.42      3.66 o 
   0  12   9        4.65        6.99      3.62 o 
   1  12   9       25.52       20.01      4.27 o 
   2  12   9       24.60       23.43      4.61 o 
   3  12   9        0.13        5.56      3.66 o 
   4  12   9        0.01        3.34      3.66 o 
   5  12   9        5.92        4.34      5.24 o 
  -8  13   9        3.84       37.15     11.84 o 
  -7  13   9       12.15        4.21      5.29 o 
  -6  13   9        0.23        3.13      4.52 o 
  -5  13   9      235.15      270.71     16.62 o 
  -4  13   9       58.28       60.62      6.91 o 
  -3  13   9      429.09      470.58     18.25 o 
  -2  13   9       41.28       41.77      5.81 o 
  -1  13   9       65.67       52.93      6.24 o 
   0  13   9       59.16       36.78      6.37 o 
   1  13   9        2.35        6.38      7.69 o 
   2  13   9        1.37       -1.80      3.63 o 
   3  13   9        6.40        0.30      4.50 o 
   4  13   9       64.44       59.48      9.81 o 
  -7  14   9       32.27       53.31     13.18 o 
  -6  14   9       47.55       61.44     24.62 o 
  -5  14   9      168.10      164.13     13.83 o 
  -4  14   9       61.12       71.49     10.25 o 
  -3  14   9      319.49      383.68     17.02 o 
  -2  14   9        0.26        4.42      4.22 o 
  -1  14   9       58.18       42.00      6.53 o 
   0  14   9       25.12       23.71      4.73 o 
   1  14   9      171.29      183.72     11.35 o 
   2  14   9       49.25       34.87      9.74 o 
   3  14   9       23.54       16.79      6.96 o 
   4  14   9       75.91       61.75     19.99 o 
  -6  15   9      572.47      584.41     56.93 o 
  -5  15   9       90.33       82.24     15.00 o 
  -4  15   9        0.36       -1.86      7.09 o 
  -3  15   9       27.41       32.91      8.54 o 
  -2  15   9       48.62       55.17      9.39 o 
  -1  15   9      340.65      377.10     22.90 o 
   0  15   9      512.39      509.88     30.73 o 
   1  15   9      632.79      628.22     57.42 o 
   2  15   9      202.18      214.52     35.83 o 
  -2  16   9      514.25      455.41     35.73 o 
  -1  16   9      468.39      488.11     37.07 o 
 -12   0  10       25.41       29.93      7.62 o 
 -11   0  10      123.33      124.14     14.22 o 
 -10   0  10       58.54       56.20      8.83 o 
  -9   0  10     1135.33     1087.62     32.33 o 
  -8   0  10       42.12       33.14      5.52 o 
  -7   0  10      227.86      211.97      9.01 o 
  -6   0  10      906.82      897.12     18.07 o 
  -5   0  10      499.74      493.38     12.05 o 
  -4   0  10      198.59      196.75      6.52 o 
  -3   0  10      302.95      314.69      7.66 o 
  -2   0  10      727.52      717.48     14.64 o 
  -1   0  10       27.04       28.61      2.73 o 
   0   0  10        4.36        5.40      1.67 o 
   1   0  10       66.35       69.77      4.99 o 
   2   0  10     1849.51     1868.24     27.57 o 
   3   0  10      330.65      297.17     10.79 o 
   4   0  10       95.52       67.95      6.99 o 
   5   0  10      407.63      380.19     14.07 o 
   6   0  10        5.31       10.21      3.69 o 
   7   0  10       20.46       35.78      6.78 o 
   8   0  10        5.96        6.64      6.63 o 
   9   0  10        2.42        9.04      8.52 o 
 -12   1  10        7.23       14.58      5.83 o 
 -11   1  10      769.78      798.07     23.55 o 
 -10   1  10       32.07       25.37      4.47 o 
  -9   1  10      300.08      334.20     11.52 o 
  -8   1  10        3.32        5.18      2.80 o 
  -7   1  10      289.50      294.47      7.75 o 
  -6   1  10       14.78       11.70      2.03 o 
  -5   1  10       37.62       41.04      2.71 o 
  -4   1  10      144.59      126.04      4.26 o 
  -3   1  10     1206.12     1186.26     11.58 o 
  -2   1  10      493.16      464.21      8.63 o 
  -1   1  10      472.27      480.02      7.10 o 
   0   1  10      184.36      200.63      5.00 o 
   1   1  10     1103.01     1093.92     13.63 o 
   2   1  10     1176.69     1146.46     15.26 o 
   3   1  10      617.74      609.05     12.07 o 
   4   1  10      286.21      287.22      8.61 o 
   5   1  10      104.72       90.06      6.08 o 
   6   1  10      120.22      130.63      7.28 o 
   7   1  10        0.06        1.57      3.35 o 
   8   1  10       20.54       12.87      3.95 o 
   9   1  10        2.38       14.22     11.01 o 
 -12   2  10      139.10      125.14     13.27 o 
 -11   2  10       92.96       98.74      8.52 o 
 -10   2  10       44.10       64.65      6.21 o 
  -9   2  10        3.12        7.91      3.98 o 
  -8   2  10      695.17      684.60     14.72 o 
  -7   2  10      393.26      402.42      9.43 o 
  -6   2  10       39.68       35.62      2.74 o 
  -5   2  10      134.53      134.74      4.47 o 
  -4   2  10     3382.96     3312.53     24.78 o 
  -3   2  10     1628.78     1588.72     14.39 o 
  -2   2  10      246.42      223.53      6.29 o 
  -1   2  10     1906.82     1815.66     18.12 o 
   0   2  10      515.40      514.28      9.14 o 
   1   2  10       40.22       35.01      3.35 o 
   2   2  10        3.01        1.45      2.08 o 
   3   2  10       84.46       91.80      5.43 o 
   4   2  10      707.70      708.57     14.56 o 
   5   2  10      528.68      533.69     12.65 o 
   6   2  10      463.74      489.71     13.98 o 
   7   2  10      355.86      363.29     13.43 o 
   8   2  10      256.58      272.29     14.95 o 
   9   2  10       77.06       81.25     23.52 o 
 -12   3  10       88.46      105.86     12.55 o 
 -11   3  10        2.69       -1.29      3.68 o 
 -10   3  10        4.00        3.84      3.60 o 
  -9   3  10      500.50      504.85     16.21 o 
  -8   3  10       13.34       13.19      3.07 o 
  -7   3  10     1063.97     1072.13     18.08 o 
  -6   3  10      148.59      158.04      7.45 o 
  -5   3  10      163.52      166.29      5.02 o 
  -4   3  10     1044.06     1089.34     12.19 o 
  -3   3  10        7.97        7.35      1.59 o 
  -2   3  10      125.72      132.94      4.37 o 
  -1   3  10      480.22      428.36      6.92 o 
   0   3  10       29.27       28.90      2.82 o 
   1   3  10     3919.65     3830.72     32.34 o 
   2   3  10        7.98        9.06      2.17 o 
   3   3  10      663.48      640.99     12.86 o 
   4   3  10      753.22      747.53     14.54 o 
   5   3  10       71.50       78.77      5.36 o 
   6   3  10       44.91       43.16      4.35 o 
   7   3  10       18.34       23.20      3.89 o 
   8   3  10      198.72      215.24     13.33 o 
 -12   4  10        4.96        8.96      7.65 o 
 -11   4  10       12.31       10.50      4.34 o 
 -10   4  10       26.23       26.73      4.73 o 
  -9   4  10        3.47        6.20      3.34 o 
  -8   4  10      230.90      229.69      9.26 o 
  -7   4  10      137.68      133.27      7.29 o 
  -6   4  10       10.35       11.10      2.44 o 
  -5   4  10      237.65      230.89      7.08 o 
  -4   4  10      164.64      170.15      5.58 o 
  -3   4  10      890.31      870.39     11.30 o 
  -2   4  10       51.31       53.68      3.77 o 
  -1   4  10      388.71      337.87      7.57 o 
   0   4  10      246.67      238.99      6.78 o 
   1   4  10        1.89        3.39      2.17 o 
   2   4  10        2.47       -2.31      2.31 o 
   3   4  10        6.47        2.19      2.39 o 
   4   4  10      254.64      254.75      9.06 o 
   5   4  10      141.06      156.86      7.52 o 
   6   4  10       51.36       42.09      4.55 o 
   7   4  10      237.66      263.04     12.29 o 
   8   4  10       56.51       53.92      7.28 o 
 -12   5  10        0.07       14.92     12.09 o 
 -11   5  10      124.05      153.28     10.98 o 
 -10   5  10       72.55       77.32      7.84 o 
  -9   5  10       25.99       25.46      4.27 o 
  -8   5  10       49.34       48.16      4.64 o 
  -7   5  10       13.79       12.50      2.99 o 
  -6   5  10      500.65      478.55     11.95 o 
  -5   5  10      219.84      215.18      7.46 o 
  -4   5  10      178.32      192.60      5.98 o 
  -3   5  10      710.58      728.71     13.57 o 
  -2   5  10      303.02      295.54      8.27 o 
  -1   5  10       75.78       86.45      4.61 o 
   0   5  10      470.63      460.75      9.47 o 
   1   5  10      291.32      322.32      8.72 o 
   2   5  10       31.94       24.12      2.82 o 
   3   5  10        1.19        1.99      2.31 o 
   4   5  10      663.62      629.11     13.15 o 
   5   5  10       55.31       49.90      4.55 o 
   6   5  10       71.71       64.47      5.67 o 
   7   5  10       15.42       19.21      3.66 o 
   8   5  10       23.03       18.57      7.85 o 
 -11   6  10        3.63        8.56      5.40 o 
 -10   6  10        6.03        9.57      4.01 o 
  -9   6  10      518.16      499.57     16.94 o 
  -8   6  10      117.53      124.93      6.77 o 
  -7   6  10      112.16      100.91      6.25 o 
  -6   6  10       11.35        8.08      2.85 o 
  -5   6  10        4.39        5.11      2.77 o 
  -4   6  10     1483.43     1474.90     21.46 o 
  -3   6  10        6.07        3.20      2.16 o 
  -2   6  10     1183.90     1139.23     17.99 o 
  -1   6  10      688.47      657.82     13.61 o 
   0   6  10      367.41      351.31      9.50 o 
   1   6  10        9.40        5.64      2.95 o 
   2   6  10       50.65       47.01      3.80 o 
   3   6  10        0.31       -0.99      2.45 o 
   4   6  10        2.50        3.80      2.86 o 
   5   6  10      443.94      440.66     14.42 o 
   6   6  10      363.74      355.56     13.45 o 
   7   6  10       38.18       29.79      4.44 o 
   8   6  10      216.75      221.96     20.49 o 
 -11   7  10        3.03       11.84      7.76 o 
 -10   7  10        2.12       -0.56      4.06 o 
  -9   7  10       14.24        8.53      3.31 o 
  -8   7  10       11.44        7.22      3.29 o 
  -7   7  10       35.95       37.52      4.49 o 
  -6   7  10      386.45      390.30     11.89 o 
  -5   7  10      247.24      255.40      9.52 o 
  -4   7  10       16.37       19.42      2.92 o 
  -3   7  10       15.90       16.08      2.97 o 
  -2   7  10       50.73       48.94      4.08 o 
  -1   7  10      116.92      114.70      5.92 o 
   0   7  10      232.31      219.15      8.71 o 
   1   7  10        8.78       13.38      2.49 o 
   2   7  10      241.56      222.48      8.23 o 
   3   7  10        5.49        6.97      3.73 o 
   4   7  10       14.54        8.74      3.41 o 
   5   7  10      121.32      121.77      7.92 o 
   6   7  10       13.15       16.20      3.86 o 
   7   7  10      308.61      296.47     14.55 o 
 -10   8  10        0.95        9.03      4.27 o 
  -9   8  10      134.67      144.69      9.62 o 
  -8   8  10      398.91      402.09     15.40 o 
  -7   8  10       31.49       31.86      4.71 o 
  -6   8  10       19.89       23.67      3.75 o 
  -5   8  10      356.62      355.79     13.55 o 
  -4   8  10      179.38      176.52      7.75 o 
  -3   8  10       13.29        8.57      2.83 o 
  -2   8  10      248.57      255.63     11.14 o 
  -1   8  10      105.72      110.80      6.43 o 
   0   8  10       75.13       73.66      5.82 o 
   1   8  10        5.41        5.86      2.57 o 
   2   8  10       65.22       68.60      4.93 o 
   3   8  10      117.62      135.86      7.38 o 
   4   8  10      162.14      160.87      8.85 o 
   5   8  10       29.86       33.49      4.71 o 
   6   8  10       60.26       66.61      8.05 o 
   7   8  10       55.46       71.84      8.70 o 
 -10   9  10       48.72       64.36     11.62 o 
  -9   9  10      298.31      292.78     13.91 o 
  -8   9  10      111.61      125.10      8.93 o 
  -7   9  10       47.55       46.81      5.98 o 
  -6   9  10        0.15        0.48      3.07 o 
  -5   9  10       73.48       74.47      5.47 o 
  -4   9  10      282.10      271.70     10.34 o 
  -3   9  10      230.72      211.95      9.11 o 
  -2   9  10      433.74      436.29     12.82 o 
  -1   9  10      348.90      370.78     11.75 o 
   0   9  10      109.59       78.68      5.85 o 
   1   9  10        2.32        2.18      2.93 o 
   2   9  10        2.89        3.32      2.73 o 
   3   9  10       76.71       71.92      6.15 o 
   4   9  10       56.61       48.97      5.25 o 
   5   9  10      132.26      126.00      9.66 o 
   6   9  10       31.32       26.24      4.73 o 
   7   9  10       57.19       95.15     24.48 o 
 -10  10  10       14.74       10.89      8.62 o 
  -9  10  10        9.98       22.12      5.05 o 
  -8  10  10        4.39        4.49      4.11 o 
  -7  10  10      152.61      156.84     10.65 o 
  -6  10  10      225.80      237.00     10.78 o 
  -5  10  10      336.19      329.36     12.68 o 
  -4  10  10      740.81      803.22     18.38 o 
  -3  10  10      392.28      411.72     12.97 o 
  -2  10  10      424.75      425.40     13.06 o 
  -1  10  10      202.53      213.35     10.08 o 
   0  10  10        5.91        4.05      3.05 o 
   1  10  10      101.52       97.45      7.89 o 
   2  10  10       76.96       73.16      7.03 o 
   3  10  10      101.69      103.10      7.89 o 
   4  10  10      297.66      323.28     13.00 o 
   5  10  10       96.09       73.14      6.59 o 
   6  10  10      383.33      464.86     29.57 o 
  -9  11  10       90.54       81.93     11.26 o 
  -8  11  10      555.25      540.77     19.30 o 
  -7  11  10      118.05      124.48     10.04 o 
  -6  11  10      330.04      380.22     15.10 o 
  -5  11  10      123.84      124.42      8.60 o 
  -4  11  10       38.03       56.42      7.17 o 
  -3  11  10       11.29        6.36      3.15 o 
  -2  11  10      149.97      136.54      8.37 o 
  -1  11  10      323.53      357.79     13.32 o 
   0  11  10      446.70      453.65     16.45 o 
   1  11  10      410.98      432.46     16.35 o 
   2  11  10      829.99      889.06     23.92 o 
   3  11  10      437.89      438.22     17.13 o 
   4  11  10       37.59       33.91      5.28 o 
   5  11  10       44.42       55.43      9.46 o 
   6  11  10        0.48       -9.46     12.34 o 
  -8  12  10        3.61       -5.15      5.78 o 
  -7  12  10       14.43        8.24      8.83 o 
  -6  12  10       35.09       41.62      6.04 o 
  -5  12  10      104.81      120.86      8.33 o 
  -4  12  10      215.79      243.58     12.63 o 
  -3  12  10      204.90      191.64     11.85 o 
  -2  12  10      953.36      997.57     23.06 o 
  -1  12  10      494.62      495.41     16.12 o 
   0  12  10      121.59      130.79      9.25 o 
   1  12  10      499.80      502.98     18.18 o 
   2  12  10       32.12       36.11      5.52 o 
   3  12  10      107.71      121.91      9.39 o 
   4  12  10      688.49      748.76     29.39 o 
   5  12  10        4.66        4.57     10.96 o 
  -7  13  10        5.90      -11.18     11.18 o 
  -6  13  10       12.45       15.32      6.95 o 
  -5  13  10       54.34       53.57      7.34 o 
  -4  13  10      181.23      183.63     12.03 o 
  -3  13  10        7.50        2.61      5.31 o 
  -2  13  10        0.65        0.12      3.80 o 
  -1  13  10      180.83      198.23     11.55 o 
   0  13  10       62.61       54.64      6.83 o 
   1  13  10        3.31        6.05      3.95 o 
   2  13  10      254.24      272.91     14.05 o 
   3  13  10       32.47       31.92      7.45 o 
   4  13  10       76.72       75.91     15.15 o 
  -6  14  10      103.91       60.40     18.58 o 
  -5  14  10       27.73       16.85      9.88 o 
  -4  14  10       37.48       47.39      8.83 o 
  -3  14  10      129.30      140.75     11.67 o 
  -2  14  10        8.66       10.58      4.86 o 
  -1  14  10       78.38       74.84      8.17 o 
   0  14  10       40.62       46.76      6.63 o 
   1  14  10        8.20        1.31      5.00 o 
   2  14  10        3.13        8.03      7.07 o 
   3  14  10        1.51       16.87     12.37 o 
  -4  15  10      217.22      183.52     31.25 o 
  -3  15  10      102.15      112.18     24.92 o 
  -2  15  10       75.20       93.83     13.80 o 
  -1  15  10      127.26      125.89     40.94 o 
   0  15  10       16.38       27.79     14.97 o 
   1  15  10       10.38        9.56     11.43 o 
 -12   1  11        5.76       15.52     10.35 o 
 -11   1  11      128.65      128.74      9.41 o 
 -10   1  11        0.81        0.34      3.26 o 
  -9   1  11      193.47      182.95      8.82 o 
  -8   1  11        4.08        1.89      2.95 o 
  -7   1  11       27.74       36.29      3.23 o 
  -6   1  11      151.70      157.87      5.18 o 
  -5   1  11     1053.21     1035.41     13.01 o 
  -4   1  11      221.53      226.03      5.45 o 
  -3   1  11       22.90       16.49      1.66 o 
  -2   1  11       95.21      108.94      5.27 o 
  -1   1  11       39.85       40.69      2.39 o 
   0   1  11        6.97        6.70      1.75 o 
   1   1  11      504.08      501.25      9.45 o 
   2   1  11      329.16      316.88      7.83 o 
   3   1  11      318.66      316.64      8.43 o 
   4   1  11      410.66      423.72     11.25 o 
   5   1  11       56.85       62.01      4.83 o 
   6   1  11       27.77       19.73      3.94 o 
   7   1  11        0.04        5.36      4.30 o 
   8   1  11        9.54        4.47      5.69 o 
 -12   2  11       42.74       25.78     11.67 o 
 -11   2  11       54.33       54.40      6.06 o 
 -10   2  11      170.09      183.65      9.81 o 
  -9   2  11      758.95      760.33     17.96 o 
  -8   2  11      137.91      126.19      6.87 o 
  -7   2  11        1.81        3.82      2.37 o 
  -6   2  11       12.07       17.00      2.20 o 
  -5   2  11       21.43       17.83      2.02 o 
  -4   2  11      828.98      829.25     11.02 o 
  -3   2  11      141.49      135.75      4.67 o 
  -2   2  11      226.84      201.48      6.27 o 
  -1   2  11     1629.54     1613.73     18.04 o 
   0   2  11     1464.74     1490.84     16.13 o 
   1   2  11       39.29       40.53      2.99 o 
   2   2  11       57.38       67.27      4.63 o 
   3   2  11      106.46      102.07      5.68 o 
   4   2  11      386.09      415.21     12.23 o 
   5   2  11      457.31      475.15     13.70 o 
   6   2  11      194.00      191.67     10.07 o 
   7   2  11      357.97      344.81     14.55 o 
   8   2  11       32.59       29.06      8.40 o 
 -12   3  11       48.45       67.24     14.31 o 
 -11   3  11        2.16        7.77      4.60 o 
 -10   3  11      233.61      247.04     12.12 o 
  -9   3  11      454.62      471.66     15.93 o 
  -8   3  11       77.65       81.36      5.61 o 
  -7   3  11      171.23      173.12      7.45 o 
  -6   3  11       14.52       12.63      2.28 o 
  -5   3  11        5.12        7.11      1.98 o 
  -4   3  11       75.06       75.17      5.45 o 
  -3   3  11      291.89      292.23      7.62 o 
  -2   3  11      195.97      210.38      6.74 o 
  -1   3  11       43.11       56.90      3.43 o 
   0   3  11       76.08       63.48      3.59 o 
   1   3  11      647.85      637.50     12.09 o 
   2   3  11        2.17        1.05      2.64 o 
   3   3  11       40.69       31.42      3.48 o 
   4   3  11        1.71        1.85      2.65 o 
   5   3  11        7.80        6.48      2.98 o 
   6   3  11      139.03      139.10      7.93 o 
   7   3  11      154.45      187.77     11.39 o 
   8   3  11        0.07       -2.87      8.68 o 
 -12   4  11       39.22       24.04     12.99 o 
 -11   4  11       25.93       11.84      4.30 o 
 -10   4  11       21.37       14.32      4.62 o 
  -9   4  11      247.70      256.29     13.73 o 
  -8   4  11     1283.60     1240.64     22.38 o 
  -7   4  11       14.76        9.13      2.76 o 
  -6   4  11     1084.20     1068.14     16.57 o 
  -5   4  11      510.56      530.87     11.21 o 
  -4   4  11      413.81      412.60      9.00 o 
  -3   4  11       41.03       39.09      3.40 o 
  -2   4  11       79.17       71.58      4.11 o 
  -1   4  11      506.42      479.90     11.42 o 
   0   4  11       84.58       75.84      4.03 o 
   1   4  11      213.54      219.98      7.12 o 
   2   4  11      888.87      867.71     16.00 o 
   3   4  11      204.59      196.70      7.88 o 
   4   4  11       46.05       48.36      4.66 o 
   5   4  11      245.08      264.13      9.99 o 
   6   4  11       11.95        6.29      3.87 o 
   7   4  11      108.73      105.89      8.10 o 
   8   4  11      196.63      220.66     36.07 o 
 -12   5  11       76.01       95.42     24.20 o 
 -11   5  11      236.01      252.85     15.43 o 
 -10   5  11      458.80      469.37     18.36 o 
  -9   5  11      485.20      485.61     15.46 o 
  -8   5  11      546.14      516.69     13.77 o 
  -7   5  11       35.87       30.30      4.09 o 
  -6   5  11        9.24        5.21      2.75 o 
  -5   5  11       22.03       21.90      2.97 o 
  -4   5  11      123.02      108.03      5.21 o 
  -3   5  11     1182.66     1162.54     16.80 o 
  -2   5  11        1.62        1.78      2.17 o 
  -1   5  11      340.49      334.41      9.67 o 
   0   5  11      179.19      167.52      6.63 o 
   1   5  11        5.18        3.37      2.26 o 
   2   5  11      141.21      139.53      6.33 o 
   3   5  11      153.11      130.68      6.09 o 
   4   5  11       90.24       80.45      5.27 o 
   5   5  11      209.55      226.95      9.41 o 
   6   5  11      177.83      167.61      8.86 o 
   7   5  11       94.93       87.66      6.94 o 
   8   5  11        0.66       15.88      9.71 o 
 -11   6  11       36.90       51.00     12.81 o 
 -10   6  11      134.39      135.74     10.40 o 
  -9   6  11      116.54      134.89      8.35 o 
  -8   6  11       22.36       15.31      4.37 o 
  -7   6  11       71.59       66.93      5.69 o 
  -6   6  11      633.65      621.06     15.17 o 
  -5   6  11      131.32      130.31      6.63 o 
  -4   6  11      885.40      860.52     16.54 o 
  -3   6  11      185.24      178.06      7.31 o 
  -2   6  11     1006.81     1036.83     16.76 o 
  -1   6  11      392.90      425.12     11.05 o 
   0   6  11      220.78      219.77      8.43 o 
   1   6  11       20.13       16.54      2.88 o 
   2   6  11      117.94      106.92      5.66 o 
   3   6  11      132.71      135.40      6.24 o 
   4   6  11     1122.26     1135.70     20.74 o 
   5   6  11      257.48      273.69     11.08 o 
   6   6  11      158.22      171.69      9.15 o 
   7   6  11      318.87      305.57     18.25 o 
 -11   7  11        0.69        7.29     14.77 o 
 -10   7  11       78.46       82.60      8.23 o 
  -9   7  11        0.18        6.25      3.77 o 
  -8   7  11      132.54      160.18      9.03 o 
  -7   7  11      248.91      250.84     10.73 o 
  -6   7  11     1044.78     1066.74     20.59 o 
  -5   7  11       35.72       40.67      4.17 o 
  -4   7  11      586.01      582.65     13.93 o 
  -3   7  11       38.46       35.02      3.88 o 
  -2   7  11        2.29        1.50      2.66 o 
  -1   7  11      193.80      202.96      8.02 o 
   0   7  11      254.42      279.22     10.18 o 
   1   7  11      259.64      241.49      8.83 o 
   2   7  11      489.23      494.40     12.24 o 
   3   7  11      181.93      221.42      9.47 o 
   4   7  11      912.12      884.96     20.89 o 
   5   7  11       15.26       12.56      3.71 o 
   6   7  11       46.21       44.12      6.42 o 
   7   7  11       37.18       36.78     14.72 o 
 -10   8  11       34.45       21.95      5.60 o 
  -9   8  11       75.50       59.57      8.42 o 
  -8   8  11       58.35       40.91      5.42 o 
  -7   8  11       84.63       92.14      7.42 o 
  -6   8  11       87.51       81.66      5.79 o 
  -5   8  11       25.44       20.12      3.38 o 
  -4   8  11      290.71      314.77     11.26 o 
  -3   8  11      279.45      263.28     10.13 o 
  -2   8  11      682.85      721.92     16.75 o 
  -1   8  11      246.16      250.70      9.81 o 
   0   8  11       18.70       19.78      4.76 o 
   1   8  11      193.93      187.54      8.84 o 
   2   8  11        5.09        5.28      3.20 o 
   3   8  11      106.38       95.33      6.74 o 
   4   8  11      135.29      139.75      8.56 o 
   5   8  11      231.89      241.18     11.76 o 
   6   8  11      233.81      205.61     12.84 o 
 -10   9  11      105.11      103.85     17.07 o 
  -9   9  11       43.20       38.67      6.23 o 
  -8   9  11        2.86        6.56      3.86 o 
  -7   9  11        1.62        2.53      3.64 o 
  -6   9  11        0.06        0.11      2.87 o 
  -5   9  11      475.99      492.46     14.52 o 
  -4   9  11        2.84        1.91      3.13 o 
  -3   9  11       23.66       22.87      3.59 o 
  -2   9  11       85.26       89.22      6.29 o 
  -1   9  11      367.79      378.46     15.28 o 
   0   9  11      224.50      220.60     10.37 o 
   1   9  11       29.40       29.62      4.76 o 
   2   9  11       39.50       32.82      4.73 o 
   3   9  11      122.64      106.38      8.04 o 
   4   9  11       28.73       31.69      5.76 o 
   5   9  11       26.66       19.32      5.34 o 
   6   9  11      262.16      265.54     27.08 o 
  -9  10  11       94.38       90.08     11.54 o 
  -8  10  11       52.42       51.74      6.37 o 
  -7  10  11       13.28       20.38      4.89 o 
  -6  10  11      668.41      678.60     17.78 o 
  -5  10  11        5.41        1.59      3.50 o 
  -4  10  11       31.65       25.86      4.32 o 
  -3  10  11       26.79       18.95      3.61 o 
  -2  10  11       60.11       75.98      6.04 o 
  -1  10  11      510.97      468.31     15.30 o 
   0  10  11      423.62      460.02     15.22 o 
   1  10  11       35.64       38.24      4.78 o 
   2  10  11      100.89      109.65      8.58 o 
   3  10  11       22.01       23.31      4.55 o 
   4  10  11       49.76       69.52      7.04 o 
   5  10  11        3.27       -0.55      7.54 o 
  -9  11  11       20.40       29.51     10.52 o 
  -8  11  11       10.08       17.35      8.20 o 
  -7  11  11       62.61       71.61      7.69 o 
  -6  11  11        0.49        1.82      3.95 o 
  -5  11  11      101.93      108.72      8.02 o 
  -4  11  11       19.01       17.02      4.22 o 
  -3  11  11      104.45      108.15      7.64 o 
  -2  11  11       67.94       70.14      6.37 o 
  -1  11  11       68.00       59.34      5.89 o 
   0  11  11       10.42        8.40      4.06 o 
   1  11  11       56.38       61.76      7.60 o 
   2  11  11      294.08      330.02     14.92 o 
   3  11  11        6.99        9.52      4.15 o 
   4  11  11       11.64        2.64     10.54 o 
   5  11  11       63.24       58.53     21.50 o 
  -8  12  11       12.89       22.87     13.40 o 
  -7  12  11       61.16       62.75     10.08 o 
  -6  12  11       67.71       67.02      6.76 o 
  -5  12  11      148.54      149.50      9.98 o 
  -4  12  11      147.75      153.49     10.95 o 
  -3  12  11      175.53      178.76     11.69 o 
  -2  12  11       86.26       96.19      7.80 o 
  -1  12  11       20.28       14.88      5.83 o 
   0  12  11        5.16        4.82      4.04 o 
   1  12  11       42.28       46.19      6.34 o 
   2  12  11       15.91       15.30      4.13 o 
   3  12  11        1.66       -0.20      5.91 o 
   4  12  11       89.33       71.34     15.40 o 
  -7  13  11       72.64       53.52     18.69 o 
  -5  13  11       13.16        8.22      5.60 o 
  -4  13  11      189.15      190.84     12.44 o 
  -3  13  11       54.60       42.03      6.27 o 
  -2  13  11       16.35       14.77      4.78 o 
  -1  13  11      341.95      332.27     15.25 o 
   0  13  11       35.99       41.83      6.05 o 
   1  13  11       50.63       71.71     10.58 o 
   2  13  11       26.77       21.39      8.22 o 
   3  13  11        3.09       -9.42     10.35 o 
  -4  14  11       16.71        6.72      8.11 o 
  -3  14  11      169.54      180.24     31.96 o 
  -2  14  11       50.05       36.78     12.79 o 
  -1  14  11      140.65      158.71     20.04 o 
   0  14  11      181.25      177.12     18.03 o 
   1  14  11       13.13       13.41     18.13 o 
 -12   0  12        1.37        5.20      6.75 o 
 -11   0  12       98.80       95.41     11.69 o 
 -10   0  12       79.99       71.47      8.80 o 
  -9   0  12      227.97      214.01     13.78 o 
  -8   0  12        1.64       -1.24      3.90 o 
  -7   0  12      347.02      356.47     12.05 o 
  -6   0  12     1469.18     1464.44     24.12 o 
  -5   0  12     1423.34     1331.48     22.36 o 
  -4   0  12      229.56      226.38      9.30 o 
  -3   0  12      206.90      193.19     10.45 o 
  -2   0  12       43.21       30.04      4.62 o 
  -1   0  12       66.58       72.02      6.56 o 
   0   0  12     1460.21     1441.74     26.42 o 
   1   0  12      869.78      928.23     21.72 o 
   2   0  12      674.55      674.54     16.99 o 
   3   0  12      865.68      950.19     21.22 o 
   4   0  12      407.11      433.67     17.29 o 
   5   0  12       78.39       61.38      7.11 o 
   6   0  12       28.72       19.59      5.19 o 
   7   0  12        7.19       -1.37      7.33 o 
   8   0  12        9.64      -12.60     12.60 o 
 -12   1  12        8.18       15.91      5.38 o 
 -11   1  12     1004.80     1011.64     31.41 o 
 -10   1  12       10.72        8.81      4.54 o 
  -9   1  12      516.09      533.54     16.17 o 
  -8   1  12       27.89       24.13      3.37 o 
  -7   1  12       90.16       88.91      5.00 o 
  -6   1  12       50.52       54.90      3.71 o 
  -5   1  12        0.11        0.44      1.92 o 
  -4   1  12      450.74      428.01      9.43 o 
  -3   1  12       57.45       72.53      4.84 o 
  -2   1  12      374.72      394.39     10.23 o 
  -1   1  12      621.07      631.47     13.23 o 
   0   1  12      254.84      252.64      7.08 o 
   1   1  12      125.90      115.17      5.03 o 
   2   1  12        5.68        7.39      2.27 o 
   3   1  12       19.25       14.18      2.82 o 
   4   1  12       39.51       34.71      3.51 o 
   5   1  12      116.52      122.39      7.27 o 
   6   1  12       16.62        7.03      3.83 o 
   7   1  12       12.27        8.10      5.80 o 
   8   1  12      325.66      367.51     46.29 o 
 -12   2  12       14.06       11.09     15.93 o 
 -11   2  12       53.24       56.94      8.46 o 
 -10   2  12       29.07       27.97      4.98 o 
  -9   2  12      275.71      281.98     11.97 o 
  -8   2  12       33.00       29.30      3.67 o 
  -7   2  12        2.56        1.92      2.24 o 
  -6   2  12       84.79       83.04      4.72 o 
  -5   2  12      607.07      594.42     11.93 o 
  -4   2  12      249.41      250.22      7.26 o 
  -3   2  12      387.58      376.79      9.53 o 
  -2   2  12      536.35      542.29     13.12 o 
  -1   2  12      733.34      689.87     13.92 o 
   0   2  12      962.19      914.12     13.77 o 
   1   2  12      105.02       96.81      4.81 o 
   2   2  12        0.04       -0.11      2.35 o 
   3   2  12      452.61      436.86     10.90 o 
   4   2  12      322.89      319.04     10.27 o 
   5   2  12      358.24      356.60     12.49 o 
   6   2  12      238.10      251.36     11.51 o 
   7   2  12      347.83      351.06     19.46 o 
   8   2  12      132.02      139.07     28.89 o 
 -12   3  12        0.14      -18.21     18.21 o 
 -11   3  12       26.28       17.94      6.24 o 
 -10   3  12       77.70       77.10      7.17 o 
  -9   3  12       66.78       58.21      6.04 o 
  -8   3  12        0.46        2.95      2.88 o 
  -7   3  12      143.58      171.83      8.11 o 
  -6   3  12      241.00      240.06      7.85 o 
  -5   3  12      274.59      267.10      8.34 o 
  -4   3  12        0.55       -1.07      1.93 o 
  -3   3  12      428.48      387.03      9.84 o 
  -2   3  12       11.89       15.48      2.87 o 
  -1   3  12        7.55        1.82      2.21 o 
   0   3  12      106.77      109.25      5.30 o 
   1   3  12       92.09       89.60      4.74 o 
   2   3  12      356.46      364.78     10.58 o 
   3   3  12      622.05      645.86     14.60 o 
   4   3  12      126.87      137.22      7.50 o 
   5   3  12      163.46      164.54      8.53 o 
   6   3  12      102.21      107.29      8.07 o 
   7   3  12       19.95       29.58      7.51 o 
 -11   4  12        9.53        0.25      5.93 o 
 -10   4  12       18.86       13.05      3.70 o 
  -9   4  12      111.45      101.13      8.02 o 
  -8   4  12       11.18       11.97      3.96 o 
  -7   4  12        1.87        0.69      2.60 o 
  -6   4  12       16.07       12.82      2.83 o 
  -5   4  12      135.80      139.61      6.46 o 
  -4   4  12       12.34       11.71      2.64 o 
  -3   4  12      201.94      203.79      7.51 o 
  -2   4  12      368.15      360.77      9.30 o 
  -1   4  12     1176.96     1139.95     17.30 o 
   0   4  12       43.74       47.19      3.70 o 
   1   4  12       43.79       32.77      3.71 o 
   2   4  12       90.51       85.12      5.79 o 
   3   4  12       19.19       16.60      3.04 o 
   4   4  12       36.20       37.55      4.19 o 
   5   4  12       41.65       41.28      4.94 o 
   6   4  12       67.20       69.31      6.77 o 
   7   4  12      156.96      153.62     16.04 o 
 -11   5  12      125.00      121.07     13.04 o 
 -10   5  12       34.20       43.31      7.51 o 
  -9   5  12       53.41       52.36      5.85 o 
  -8   5  12       21.50       14.26      3.32 o 
  -7   5  12      342.68      329.34     10.84 o 
  -6   5  12      393.69      367.38     11.98 o 
  -5   5  12        3.02        3.45      2.72 o 
  -4   5  12      277.73      289.66      9.78 o 
  -3   5  12      163.11      155.55      6.81 o 
  -2   5  12       33.55       34.15      3.36 o 
  -1   5  12        5.01        6.36      2.31 o 
   0   5  12        5.71        7.18      2.92 o 
   1   5  12        0.34        1.13      2.69 o 
   2   5  12        0.87        0.61      3.12 o 
   3   5  12      486.93      485.59     13.29 o 
   4   5  12      100.91      106.59      7.22 o 
   5   5  12       47.46       47.24      4.83 o 
   6   5  12      114.39      127.35      8.16 o 
   7   5  12       42.89       25.60     10.27 o 
 -11   6  12        5.45        5.59      5.99 o 
 -10   6  12        2.42       11.06      5.34 o 
  -9   6  12       41.03       42.89      5.63 o 
  -8   6  12      514.97      499.48     15.56 o 
  -7   6  12      297.74      301.12     11.76 o 
  -6   6  12        4.49       -2.10      3.04 o 
  -5   6  12      131.06      128.07      6.96 o 
  -4   6  12      327.63      321.39     11.18 o 
  -3   6  12       52.79       58.43      4.98 o 
  -2   6  12      584.16      585.93     12.95 o 
  -1   6  12      242.05      259.76     10.20 o 
   0   6  12       46.49       43.67      4.23 o 
   1   6  12       19.38       19.31      3.11 o 
   2   6  12      669.54      644.34     15.11 o 
   3   6  12        0.05       -1.91      3.35 o 
   4   6  12       83.18       86.47      6.47 o 
   5   6  12       50.71       51.02      5.76 o 
   6   6  12       83.85      106.89     10.16 o 
   7   6  12      269.97      274.97     38.61 o 
 -10   7  12       87.94       94.72     13.11 o 
  -9   7  12        8.51        7.20      4.93 o 
  -8   7  12        3.26        6.81      3.72 o 
  -7   7  12       43.97       34.74      4.30 o 
  -6   7  12      210.32      200.87      9.35 o 
  -5   7  12        2.26        0.77      3.13 o 
  -4   7  12        0.11        0.15      3.15 o 
  -3   7  12      255.94      264.78     10.24 o 
  -2   7  12      424.55      433.34     13.05 o 
  -1   7  12       68.52       63.99      5.26 o 
   0   7  12       13.91        8.56      3.56 o 
   1   7  12       39.79       30.52      3.88 o 
   2   7  12       14.99       13.54      3.26 o 
   3   7  12        0.04        2.26      3.17 o 
   4   7  12       86.76       95.92      7.26 o 
   5   7  12        2.70       -0.14      3.78 o 
   6   7  12        7.63       10.43      5.83 o 
  -9   8  12      128.50      147.57     14.51 o 
  -8   8  12       14.20       22.77      5.69 o 
  -7   8  12       16.85       21.60      4.69 o 
  -6   8  12     1163.16     1175.75     23.22 o 
  -5   8  12        6.60        2.88      3.01 o 
  -4   8  12      242.71      245.45     10.99 o 
  -3   8  12      187.75      185.97      8.89 o 
  -2   8  12       72.34       83.56      6.07 o 
  -1   8  12      326.79      302.27     12.07 o 
   0   8  12      192.93      198.27      9.38 o 
   1   8  12      216.70      211.80      9.72 o 
   2   8  12      474.76      473.36     15.16 o 
   3   8  12      120.91      115.73      7.92 o 
   4   8  12       52.58       57.42      5.82 o 
   5   8  12      229.38      209.02     12.30 o 
   6   8  12       35.24       16.07      8.99 o 
  -9   9  12       15.89       14.33     11.25 o 
  -8   9  12      289.50      306.89     15.50 o 
  -7   9  12       40.44       40.90      5.86 o 
  -6   9  12        3.94        2.31      4.01 o 
  -5   9  12       39.56       39.45      4.71 o 
  -4   9  12      142.58      124.04      8.60 o 
  -3   9  12      447.03      467.10     14.26 o 
  -2   9  12      682.39      716.83     17.76 o 
  -1   9  12       14.81        4.46      3.78 o 
   0   9  12      442.43      444.47     18.05 o 
   1   9  12        0.02        2.33      3.41 o 
   2   9  12       29.27       22.00      5.56 o 
   3   9  12       39.95       49.68      5.88 o 
   4   9  12       15.39        7.99      3.82 o 
   5   9  12      412.14      366.88     32.03 o 
  -9  10  12        0.00       -3.60     21.93 o 
  -8  10  12       34.14       21.14      6.41 o 
  -7  10  12       31.49       27.10      6.11 o 
  -6  10  12      147.29      155.34      8.91 o 
  -5  10  12      288.14      268.02     13.01 o 
  -4  10  12      306.41      315.79     12.88 o 
  -3  10  12      216.79      237.20     10.44 o 
  -2  10  12      105.01      114.03      7.94 o 
  -1  10  12       66.31       68.06      6.43 o 
   0  10  12       57.24       58.62      6.35 o 
   1  10  12       91.23       89.80      8.03 o 
   2  10  12      473.62      460.60     17.87 o 
   3  10  12      161.42      183.17     11.55 o 
   4  10  12      108.76       79.95     13.21 o 
  -8  11  12       83.13       73.09     21.49 o 
  -7  11  12       14.83       19.95      6.80 o 
  -6  11  12      240.12      268.05     12.79 o 
  -5  11  12        3.73        8.38      4.16 o 
  -4  11  12      213.96      206.59     11.50 o 
  -3  11  12        0.00       -1.45      3.72 o 
  -2  11  12       29.25       25.71      4.40 o 
  -1  11  12       53.59       41.07      5.83 o 
   0  11  12      330.80      333.77     15.05 o 
   1  11  12      265.21      265.35     13.73 o 
   2  11  12      552.37      614.62     21.10 o 
   3  11  12       33.50       39.37      9.75 o 
  -7  12  12       25.92       14.11     10.88 o 
  -6  12  12        0.99       -0.75      5.95 o 
  -5  12  12        0.62       -0.97      4.20 o 
  -4  12  12      153.47      145.78     16.54 o 
  -3  12  12      342.01      352.00     16.66 o 
  -2  12  12        3.16        4.01      3.16 o 
  -1  12  12       77.10       76.41      7.43 o 
   0  12  12      462.93      515.86     19.11 o 
   1  12  12       10.72        7.09      7.85 o 
   2  12  12      132.30      161.92     24.29 o 
  -5  13  12       60.39       39.80     10.41 o 
  -4  13  12       40.03       30.59     10.58 o 
  -3  13  12       71.68       63.49     13.37 o 
  -2  13  12       67.15       66.53     11.52 o 
  -1  13  12       48.52       46.67     13.51 o 
   0  13  12       52.22       47.64     12.48 o 
   1  13  12        0.86        5.49     14.96 o 
  -4  14  12        9.40       -9.27     11.70 o 
  -2  14  12       25.14        3.06      8.75 o 
  -1  14  12       56.76      112.65     25.94 o 
 -11   1  13      230.79      164.39     16.94 o 
 -10   1  13       14.99       25.19      5.07 o 
  -9   1  13        4.81       11.66      3.99 o 
  -8   1  13       59.60       49.99      5.22 o 
  -7   1  13       19.24       18.10      3.13 o 
  -6   1  13       48.82       47.18      4.44 o 
  -5   1  13       10.29       11.57      2.55 o 
  -4   1  13      191.64      201.78      7.26 o 
  -3   1  13      803.81      782.03     15.11 o 
  -2   1  13        4.60        6.42      2.73 o 
  -1   1  13        1.60        6.38      3.37 o 
   0   1  13       14.06       12.94      2.72 o 
   1   1  13       71.06       67.37      4.46 o 
   2   1  13      111.55      107.69      6.12 o 
   3   1  13      307.30      307.40     10.46 o 
   4   1  13       49.56       38.41      4.75 o 
   5   1  13      184.30      171.38     10.05 o 
   6   1  13        6.91       -0.77      6.07 o 
   7   1  13       54.77       53.61     13.27 o 
 -11   2  13        4.64        0.11      6.74 o 
 -10   2  13       15.13       15.15      5.33 o 
  -9   2  13        4.73        3.95      4.12 o 
  -8   2  13       12.60       11.44      3.68 o 
  -7   2  13       54.57       46.85      4.61 o 
  -6   2  13        2.93        3.12      2.67 o 
  -5   2  13       23.08       25.66      3.22 o 
  -4   2  13        6.66        3.41      2.51 o 
  -3   2  13       57.54       53.80      4.05 o 
  -2   2  13      432.60      395.39     10.85 o 
  -1   2  13      114.14      119.76      6.27 o 
   0   2  13       17.28       15.13      2.75 o 
   1   2  13        9.41        6.15      2.79 o 
   2   2  13        7.03        6.14      2.92 o 
   3   2  13       93.18       82.73      5.31 o 
   4   2  13      195.07      207.21      9.54 o 
   5   2  13       91.30      103.67      7.54 o 
   6   2  13       54.40       44.32      8.68 o 
   7   2  13      182.35      142.40     28.97 o 
 -11   3  13      163.58      136.64     19.32 o 
 -10   3  13      321.69      318.23     16.75 o 
  -9   3  13        0.85        4.26      4.17 o 
  -8   3  13        6.41        0.00      3.34 o 
  -7   3  13       32.19       36.33      4.31 o 
  -6   3  13        2.12        4.08      2.61 o 
  -5   3  13        8.54        6.76      2.39 o 
  -4   3  13      250.86      267.75      8.86 o 
  -3   3  13       88.92       85.75      5.30 o 
  -2   3  13        2.87        6.13      2.72 o 
  -1   3  13      188.19      200.23      8.25 o 
   0   3  13      452.43      426.97     11.57 o 
   1   3  13       63.40       69.04      5.39 o 
   2   3  13      150.19      142.18      7.60 o 
   3   3  13      104.10      107.63      6.43 o 
   4   3  13      174.89      165.11      8.57 o 
   5   3  13       71.94       77.72      6.63 o 
   6   3  13      331.31      340.68     18.93 o 
 -11   4  13      164.85      141.52     27.59 o 
 -10   4  13        7.80       19.23      5.96 o 
  -9   4  13      335.59      375.67     17.67 o 
  -8   4  13      261.76      286.51     12.88 o 
  -7   4  13      728.18      773.44     17.49 o 
  -6   4  13      668.50      659.51     15.51 o 
  -5   4  13      527.76      532.46     13.72 o 
  -4   4  13        0.93        0.57      2.39 o 
  -3   4  13      207.44      215.87      8.09 o 
  -2   4  13        1.02        2.20      2.56 o 
  -1   4  13      383.98      367.71     10.83 o 
   0   4  13       31.96       38.82      4.32 o 
   1   4  13     1786.01     1741.70     25.67 o 
   2   4  13     1075.14     1130.48     26.34 o 
   3   4  13      594.31      629.49     16.14 o 
   4   4  13      505.04      512.00     15.95 o 
   5   4  13      242.94      238.00     11.19 o 
   6   4  13       82.35       83.70     11.31 o 
 -10   5  13      303.99      294.09     22.41 o 
  -9   5  13      205.24      204.32     12.32 o 
  -8   5  13      177.63      173.88     10.22 o 
  -7   5  13       39.63       37.51      4.99 o 
  -6   5  13       93.96      106.60      6.51 o 
  -5   5  13      133.77      138.38      7.20 o 
  -4   5  13       70.91       58.85      5.05 o 
  -3   5  13      588.42      580.70     14.24 o 
  -2   5  13      263.61      273.52      9.66 o 
  -1   5  13      663.56      648.29     15.49 o 
   0   5  13      500.90      506.07     14.73 o 
   1   5  13      188.81      210.74      9.25 o 
   2   5  13       56.05       50.83      4.80 o 
   3   5  13       39.26       54.41      5.74 o 
   4   5  13       84.89      100.20      6.87 o 
   5   5  13      149.45      168.12      9.60 o 
   6   5  13      259.68      287.47     23.14 o 
 -10   6  13        4.58        3.79      7.25 o 
  -9   6  13        0.39        6.41      4.55 o 
  -8   6  13        2.59        3.25      3.59 o 
  -7   6  13      267.50      244.01     11.25 o 
  -6   6  13        8.90        7.09      3.15 o 
  -5   6  13     1072.05     1084.07     20.83 o 
  -4   6  13        2.42        0.12      3.20 o 
  -3   6  13      234.74      244.99     11.18 o 
  -2   6  13      125.91      133.26      7.96 o 
  -1   6  13        0.21       -1.03      3.21 o 
   0   6  13       33.65       43.20      4.71 o 
   1   6  13       78.27       66.79      5.40 o 
   2   6  13       20.78       19.35      3.32 o 
   3   6  13     1004.45     1060.75     22.13 o 
   4   6  13      127.08      137.17     10.98 o 
   5   6  13      222.94      230.59     16.03 o 
   6   6  13      208.93      198.07     19.55 o 
 -10   7  13       26.23       23.22     11.07 o 
  -9   7  13       28.28       23.09      7.59 o 
  -8   7  13       13.13       13.73      4.17 o 
  -7   7  13        7.61       14.09      3.67 o 
  -6   7  13       90.85       87.38      6.59 o 
  -5   7  13        0.90        3.45      3.09 o 
  -4   7  13      198.89      181.66      9.64 o 
  -3   7  13       10.59        9.17      3.55 o 
  -2   7  13       11.01        7.53      3.53 o 
  -1   7  13       11.78       12.70      3.39 o 
   0   7  13       99.89       93.49      6.57 o 
   1   7  13      206.02      210.34      9.28 o 
   2   7  13      329.29      328.78     12.88 o 
   3   7  13      235.39      240.47     11.26 o 
   4   7  13      119.89      110.96      8.64 o 
   5   7  13      288.50      289.00     23.29 o 
  -9   8  13        1.03        2.38      7.14 o 
  -8   8  13       32.72       28.22      5.45 o 
  -7   8  13      256.87      266.39     13.07 o 
  -6   8  13       35.30       28.25      4.16 o 
  -5   8  13       24.47       22.37      4.04 o 
  -4   8  13       22.08       24.86      4.28 o 
  -3   8  13      334.79      342.95     15.94 o 
  -2   8  13       85.63       95.15      7.27 o 
  -1   8  13       60.00       55.78      6.42 o 
   0   8  13       37.23       28.43      4.06 o 
   1   8  13       33.32       31.12      5.05 o 
   2   8  13        9.49       14.15      3.78 o 
   3   8  13        6.13        6.64      3.65 o 
   4   8  13       36.66       25.04      5.87 o 
   5   8  13       94.80      112.97     25.34 o 
  -9   9  13       49.30       56.25     19.40 o 
  -8   9  13      325.59      361.35     23.02 o 
  -7   9  13      265.37      292.05     13.95 o 
  -6   9  13        2.00       -1.06      3.82 o 
  -5   9  13        3.49        7.67      3.59 o 
  -4   9  13       24.28       26.68      5.20 o 
  -3   9  13      187.21      206.34     10.71 o 
  -2   9  13      419.05      419.97     15.04 o 
  -1   9  13        6.08        4.21      3.92 o 
   0   9  13        4.49       10.70      3.70 o 
   1   9  13        0.98        5.59      3.43 o 
   2   9  13        6.90       -2.69      4.60 o 
   3   9  13        0.54        2.42      4.57 o 
   4   9  13        0.30        5.06     13.20 o 
  -8  10  13        1.19        5.46     24.00 o 
  -7  10  13      347.16      321.82     21.09 o 
  -6  10  13      123.85      131.99      8.58 o 
  -5  10  13       34.44       39.71      7.15 o 
  -4  10  13      254.21      272.41     12.43 o 
  -3  10  13       41.85       46.72      5.94 o 
  -2  10  13      226.70      253.69     12.91 o 
  -1  10  13       60.63       48.21      5.97 o 
   0  10  13      289.94      335.41     13.96 o 
   1  10  13      154.13      162.12     11.41 o 
   2  10  13       57.64       53.73      8.27 o 
   3  10  13       37.43       22.40     13.63 o 
   4  10  13       16.99       11.37     15.86 o 
  -7  11  13       19.82       58.80     20.04 o 
  -6  11  13       21.76       10.27      5.08 o 
  -5  11  13       14.46       16.68      5.00 o 
  -4  11  13       26.93       15.47      5.15 o 
  -3  11  13       12.08        7.75      5.05 o 
  -2  11  13       14.78        6.53      4.10 o 
  -1  11  13       17.72       16.72      5.55 o 
   0  11  13       41.32       44.00      6.06 o 
   1  11  13        0.36        4.28      6.04 o 
   2  11  13      196.08      215.27     33.92 o 
   3  11  13        1.69       17.09     11.85 o 
  -6  12  13       55.04       77.53     21.47 o 
  -5  12  13       10.52       13.82      8.70 o 
  -4  12  13        2.56      -10.35     10.35 o 
  -3  12  13       24.24        7.72      9.77 o 
  -2  12  13       48.40       36.55     11.69 o 
  -1  12  13        9.39        1.36     11.68 o 
   0  12  13       57.68       26.81     10.09 o 
   1  12  13       62.11       89.81     23.41 o 
   2  12  13      209.83      192.13     32.78 o 
  -4  13  13      120.55       88.84     22.13 o 
  -1  13  13      132.49      145.74     29.33 o 
 -10   0  14       37.41       24.23     10.78 o 
  -9   0  14       83.32      112.46     14.93 o 
  -8   0  14      322.50      350.40     20.69 o 
  -7   0  14      449.36      469.51     20.21 o 
  -6   0  14     1357.06     1418.05     35.62 o 
  -5   0  14      361.35      384.10     15.80 o 
  -4   0  14     1370.43     1387.10     30.00 o 
  -3   0  14      464.51      482.85     17.53 o 
  -2   0  14       59.00       55.95      6.68 o 
  -1   0  14      928.95      909.14     36.04 o 
   0   0  14      248.30      255.88     13.21 o 
   1   0  14      703.38      733.98     22.98 o 
   2   0  14      508.16      526.26     22.54 o 
   3   0  14     1246.39     1289.18     35.38 o 
   4   0  14        0.89        0.10      4.81 o 
   5   0  14      147.26      158.18     17.30 o 
   6   0  14      103.31       98.74     24.33 o 
 -10   1  14        0.70       -1.93      6.17 o 
  -9   1  14      161.90      167.60     11.39 o 
  -8   1  14       56.79       52.15      6.52 o 
  -7   1  14      282.35      277.27     12.60 o 
  -6   1  14      209.43      199.35      9.39 o 
  -5   1  14       18.52       11.32      3.28 o 
  -4   1  14      388.93      373.80     10.62 o 
  -3   1  14      189.12      206.23      8.12 o 
  -2   1  14     1671.57     1646.26     23.86 o 
  -1   1  14      371.69      411.48     11.72 o 
   0   1  14       20.58       24.29      3.42 o 
   1   1  14     1131.96     1186.34     20.90 o 
   2   1  14        7.09        1.29      2.95 o 
   3   1  14       68.05       90.24      7.01 o 
   4   1  14       10.88        8.83      4.01 o 
   5   1  14        1.40        3.19      6.19 o 
   6   1  14       54.72       68.52     15.18 o 
 -11   2  14        0.01       -4.98     12.43 o 
 -10   2  14        9.31        8.73      6.02 o 
  -9   2  14        0.02        0.16      4.84 o 
  -8   2  14        2.60        0.54      3.96 o 
  -7   2  14       30.45       35.20      5.93 o 
  -6   2  14      494.27      514.46     13.43 o 
  -5   2  14        1.42        0.15      2.59 o 
  -4   2  14       49.95       50.15      4.60 o 
  -3   2  14      167.13      170.35      7.13 o 
  -2   2  14       66.14       62.22      5.02 o 
  -1   2  14      143.30      143.21      7.01 o 
   0   2  14       59.99       48.91      4.31 o 
   1   2  14        3.96        5.28      2.94 o 
   2   2  14       20.47       16.43      4.01 o 
   3   2  14       87.77       75.60      5.87 o 
   4   2  14        3.71       -1.50      3.99 o 
   5   2  14       61.73       60.43      9.50 o 
   6   2  14      109.32       97.55     17.08 o 
 -11   3  14       39.67       52.09     17.95 o 
 -10   3  14        4.36       -6.36     15.00 o 
  -9   3  14       39.05       28.57      5.50 o 
  -8   3  14      208.12      176.49     11.46 o 
  -7   3  14       58.43       67.71      7.33 o 
  -6   3  14       30.71       30.26      4.49 o 
  -5   3  14        0.27       -0.50      2.80 o 
  -4   3  14       31.45       31.92      3.85 o 
  -3   3  14      303.24      288.47     10.14 o 
  -2   3  14      121.07       99.63      5.90 o 
  -1   3  14        6.23       -2.78      2.80 o 
   0   3  14        7.94        8.26      3.15 o 
   1   3  14      144.25      147.23      7.80 o 
   2   3  14      173.71      184.61      8.96 o 
   3   3  14       98.82      109.99      7.55 o 
   4   3  14      178.81      181.94     10.58 o 
   5   3  14      413.79      365.30     22.32 o 
 -10   4  14        5.33        3.34      8.00 o 
  -9   4  14      130.68      124.83      9.24 o 
  -8   4  14        0.12        6.87      4.29 o 
  -7   4  14        0.01        4.26      3.48 o 
  -6   4  14        0.24        2.32      3.46 o 
  -5   4  14       35.64       31.56      4.21 o 
  -4   4  14        7.00        7.84      3.00 o 
  -3   4  14       31.73       29.52      3.82 o 
  -2   4  14       14.39       10.85      2.77 o 
  -1   4  14        2.53        7.06      3.10 o 
   0   4  14        2.10        4.86      3.27 o 
   1   4  14        7.48       15.53      3.71 o 
   2   4  14       46.79       46.21      4.89 o 
   3   4  14       63.43       72.37      6.15 o 
   4   4  14       28.33       25.81      4.25 o 
   5   4  14       12.90       19.68      6.90 o 
 -10   5  14       99.76       94.86     23.40 o 
  -9   5  14       83.14       93.94      9.35 o 
  -8   5  14        1.50        3.68      3.37 o 
  -7   5  14        0.07        0.18      3.19 o 
  -6   5  14        1.36        2.57      3.08 o 
  -5   5  14       80.70       81.49      6.14 o 
  -4   5  14      150.31      147.56      8.06 o 
  -3   5  14       15.81       15.00      4.06 o 
  -2   5  14        0.33        7.50      3.09 o 
  -1   5  14        1.74        5.21      3.21 o 
   0   5  14      322.78      326.31     11.75 o 
   1   5  14        0.04        7.53      3.23 o 
   2   5  14       75.11       82.24      6.65 o 
   3   5  14        0.88        1.49      4.28 o 
   4   5  14       14.41       17.12      4.30 o 
   5   5  14      230.86      192.93     24.12 o 
 -10   6  14        1.74        5.72      7.41 o 
  -9   6  14      132.74      134.67     13.84 o 
  -8   6  14       76.12       65.74      6.66 o 
  -7   6  14       12.45       19.48      3.83 o 
  -6   6  14       59.14       53.64      5.47 o 
  -5   6  14      149.18      154.25      8.42 o 
  -4   6  14      145.73      134.73      7.87 o 
  -3   6  14       34.43       28.93      4.51 o 
  -2   6  14       18.02       23.23      4.26 o 
  -1   6  14        0.02       -3.31      3.33 o 
   0   6  14       99.61      120.05      7.65 o 
   1   6  14      183.53      169.48      9.25 o 
   2   6  14      165.58      161.98      9.29 o 
   3   6  14       43.85       43.51      5.31 o 
   4   6  14      162.51      165.21     16.25 o 
   5   6  14       11.62      -10.21     14.73 o 
  -9   7  14        0.01      -14.79     16.69 o 
  -8   7  14      240.67      216.50     18.02 o 
  -7   7  14       63.22       43.47      5.55 o 
  -6   7  14       18.49       14.71      3.44 o 
  -5   7  14       18.15       20.81      3.95 o 
  -4   7  14       22.87       24.61      4.74 o 
  -3   7  14       89.94       88.49      7.13 o 
  -2   7  14      189.92      209.60     11.51 o 
  -1   7  14        4.92        8.19      3.68 o 
   0   7  14        3.96       -1.35      3.76 o 
   1   7  14       11.32        6.82      3.43 o 
   2   7  14       88.29      116.49      8.09 o 
   3   7  14        3.00       -4.37      5.02 o 
   4   7  14        0.33      -16.20     16.34 o 
  -9   8  14       45.83       92.72     23.41 o 
  -8   8  14       25.14       34.57      7.90 o 
  -7   8  14      509.72      534.71     18.96 o 
  -6   8  14      329.56      342.35     13.20 o 
  -5   8  14       15.75       21.85      5.99 o 
  -4   8  14     1030.17     1090.08     25.00 o 
  -3   8  14       15.65       11.39      4.06 o 
  -2   8  14        5.92       -0.23      4.05 o 
  -1   8  14      187.76      193.66     10.65 o 
   0   8  14      196.50      195.26     10.87 o 
   1   8  14      556.60      568.38     19.96 o 
   2   8  14       12.49        9.00      5.05 o 
   3   8  14      223.05      268.35     27.88 o 
  -8   9  14      511.04      403.09     33.50 o 
  -7   9  14       34.16       31.92      6.87 o 
  -6   9  14       42.14       32.63      5.08 o 
  -5   9  14       13.28       12.98      4.38 o 
  -4   9  14      359.99      370.92     14.65 o 
  -3   9  14      448.47      478.88     16.64 o 
  -2   9  14      419.11      442.66     17.30 o 
  -1   9  14      621.86      644.50     19.63 o 
   0   9  14      539.70      586.65     20.41 o 
   1   9  14       13.66        6.69      4.53 o 
  -7  10  14       14.63       12.13      8.49 o 
  -6  10  14      246.63      265.52     19.82 o 
  -5  10  14      523.63      509.71     21.57 o 
  -4  10  14      105.84      105.96      9.08 o 
  -3  10  14       10.95       18.05      4.66 o 
  -2  10  14      191.19      226.69     12.69 o 
  -1  10  14        2.42        3.94      4.46 o 
   0  10  14       19.54       12.85     10.30 o 
  -6  11  14       40.41       30.43     14.20 o 
  -5  11  14        6.27        6.29     11.83 o 
  -4  11  14        0.76       16.37     11.31 o 
  -3  11  14        0.22        0.52      6.44 o 
  -2  11  14       18.53       23.11     13.29 o 
  -1  11  14       27.72       62.06     20.30 o 
  -3  12  14       40.34       23.59     13.23 o 
  -2  12  14       74.35       85.03     21.14 o 
  -9   1  15       45.09       39.44      7.19 o 
  -8   1  15       60.06       58.76      6.79 o 
  -7   1  15       81.36       74.18      7.02 o 
  -6   1  15       60.82       56.10      5.22 o 
  -5   1  15        9.82        7.41      3.59 o 
  -4   1  15      179.49      164.38      8.10 o 
  -3   1  15        6.02        8.93      2.97 o 
  -2   1  15      104.21      121.65      6.70 o 
  -1   1  15       41.43       30.18      3.61 o 
   0   1  15        0.05        1.38      3.09 o 
   1   1  15        2.32        9.26      3.74 o 
   2   1  15       50.53       43.54      5.39 o 
   3   1  15       35.53       40.29      5.50 o 
   4   1  15       11.49        2.44      5.52 o 
 -10   2  15       62.68       56.70     19.01 o 
  -9   2  15       18.30       19.08      6.97 o 
  -8   2  15        7.72        3.76      4.53 o 
  -7   2  15       49.77       43.28      5.03 o 
  -6   2  15       13.35        9.55      3.60 o 
  -5   2  15       17.62       14.24      3.53 o 
  -4   2  15        0.31        2.65      2.84 o 
  -3   2  15        1.96       -1.19      2.66 o 
  -2   2  15      209.95      213.79      8.80 o 
  -1   2  15       32.82       22.21      4.41 o 
   0   2  15      198.92      198.73      9.79 o 
   1   2  15        0.04        5.62      3.30 o 
   2   2  15       22.32       14.69      5.66 o 
   3   2  15      109.79      107.52      8.18 o 
   4   2  15        3.20       -1.34      6.66 o 
   5   2  15        0.99       -6.50     13.32 o 
 -10   3  15        2.95      -14.38     14.38 o 
  -9   3  15      426.05      475.89     22.96 o 
  -8   3  15       41.32       40.77      6.77 o 
  -7   3  15       16.37       13.64      6.33 o 
  -6   3  15       27.68       16.45      4.24 o 
  -5   3  15        9.89        2.52      3.65 o 
  -4   3  15       13.63       11.44      3.08 o 
  -3   3  15       90.35       86.73      5.95 o 
  -2   3  15       88.78       90.25      5.86 o 
  -1   3  15      346.79      327.98     11.78 o 
   0   3  15      227.61      229.31     10.43 o 
   1   3  15      180.22      186.94      9.72 o 
   2   3  15       51.95       59.13      5.47 o 
   3   3  15        5.97        4.25      3.65 o 
   4   3  15       44.60       52.03      9.12 o 
   5   3  15       16.84       -2.41      8.97 o 
  -9   4  15       70.75       75.60     14.31 o 
  -8   4  15      402.42      434.42     18.36 o 
  -7   4  15      621.91      697.56     22.23 o 
  -6   4  15      519.58      548.22     17.35 o 
  -5   4  15      440.12      460.17     14.74 o 
  -4   4  15      524.44      524.98     15.58 o 
  -3   4  15       17.10       19.30      4.52 o 
  -2   4  15       83.82       84.54      6.48 o 
  -1   4  15       11.17       13.32      3.57 o 
   0   4  15      227.70      227.92     10.17 o 
   1   4  15      278.25      277.30     10.80 o 
   2   4  15      503.39      542.96     18.76 o 
   3   4  15      279.47      282.52     12.09 o 
   4   4  15      473.45      535.36     31.42 o 
  -9   5  15      293.47      271.57     38.85 o 
  -8   5  15       66.65       86.03     11.34 o 
  -7   5  15      184.44      194.29     12.35 o 
  -6   5  15      123.95      127.94      8.71 o 
  -5   5  15        6.67        8.29      3.66 o 
  -4   5  15      107.51      102.39      6.83 o 
  -3   5  15      325.42      313.86     14.03 o 
  -2   5  15      354.45      341.92     13.84 o 
  -1   5  15      566.57      572.61     15.86 o 
   0   5  15      741.39      754.64     18.54 o 
   1   5  15      245.93      284.35     11.67 o 
   2   5  15       13.94       16.55      3.90 o 
   3   5  15       73.16       75.71      8.73 o 
   4   5  15      144.36      148.24     27.26 o 
  -9   6  15       44.73       22.29     21.66 o 
  -8   6  15      282.34      276.76     19.31 o 
  -7   6  15       25.27       25.86      4.67 o 
  -6   6  15      124.47      123.82      9.18 o 
  -5   6  15      109.20      111.40      7.95 o 
  -4   6  15        7.94        9.06      4.42 o 
  -3   6  15      120.44      122.56      9.06 o 
  -2   6  15       56.15       58.79      5.75 o 
  -1   6  15        0.10        3.19      3.42 o 
   0   6  15       36.86       25.71      4.51 o 
   1   6  15       37.40       45.48      5.06 o 
   2   6  15      588.11      584.76     17.32 o 
   3   6  15       11.98        6.83      5.62 o 
   4   6  15       10.84       39.04     17.45 o 
  -8   7  15       61.79       45.17     13.42 o 
  -7   7  15       22.95       23.57      9.21 o 
  -6   7  15        0.01        7.45      4.84 o 
  -5   7  15       14.90       15.17      3.87 o 
  -4   7  15        4.49        3.02      3.49 o 
  -3   7  15        1.15        3.68      4.14 o 
  -2   7  15        0.68        1.38      3.89 o 
  -1   7  15        3.41        6.48      3.96 o 
   0   7  15        0.26       -3.38      4.08 o 
   1   7  15      170.26      182.95     11.72 o 
   2   7  15       87.50       93.51     15.83 o 
   3   7  15        6.54       18.35     13.49 o 
  -8   8  15        5.68       -6.58     27.15 o 
  -7   8  15       46.33       52.11      8.77 o 
  -6   8  15        0.53       -3.25      3.99 o 
  -5   8  15       13.72       16.87      4.48 o 
  -4   8  15       37.61       40.19      5.51 o 
  -3   8  15       10.58        7.65      4.10 o 
  -2   8  15      150.35      170.79     13.14 o 
  -1   8  15       30.99       27.76      6.35 o 
   0   8  15       76.48       89.39     14.40 o 
   1   8  15       18.43       10.17     19.58 o 
  -7   9  15       16.07       -2.03      9.15 o 
  -6   9  15       28.87       10.35      8.01 o 
  -5   9  15       20.79       17.28      5.34 o 
  -4   9  15       94.83       97.67     10.12 o 
  -3   9  15       26.72       18.45      6.15 o 
  -2   9  15       48.90       59.29      9.41 o 
  -1   9  15      328.10      366.07     29.83 o 
   0   9  15        0.16       26.56     13.69 o 
  -6  10  15      129.48      149.78     17.05 o 
  -5  10  15      158.56      178.35     22.50 o 
  -4  10  15       24.41       27.11      7.09 o 
  -3  10  15        0.65       -8.96      8.96 o 
  -2  10  15        2.61        4.00      5.66 o 
  -1  10  15       63.18      108.48     25.11 o 
  -3  11  15       59.82       57.97     12.88 o 
  -8   0  16      611.53      610.32     42.40 o 
  -7   0  16      113.20      105.17     12.33 o 
  -6   0  16      700.61      697.21     26.43 o 
  -5   0  16      441.60      478.60     23.36 o 
  -4   0  16      830.73      806.68     31.60 o 
  -3   0  16        3.58        3.11      4.48 o 
  -2   0  16       87.18       90.14      8.77 o 
  -1   0  16       69.57       83.47      8.98 o 
   0   0  16      364.37      405.16     20.57 o 
   1   0  16      262.24      293.44     18.62 o 
   2   0  16      299.54      314.13     23.79 o 
   3   0  16      226.65      178.94     30.01 o 
  -8   1  16      290.39      309.99     20.75 o 
  -7   1  16        4.56       16.07      4.54 o 
  -6   1  16       74.03       75.56      6.55 o 
  -5   1  16       44.29       44.22      5.11 o 
  -4   1  16      316.99      305.90     12.20 o 
  -3   1  16      531.00      546.39     15.19 o 
  -2   1  16       63.67       60.11      5.07 o 
  -1   1  16      265.02      247.11     10.56 o 
   0   1  16      198.91      200.67     10.09 o 
   1   1  16      175.14      201.11     11.13 o 
   2   1  16       38.45       34.28      5.32 o 
   3   1  16       18.86       44.89     17.36 o 
  -9   2  16        0.51        2.57     15.13 o 
  -8   2  16       54.64       63.57     10.00 o 
  -7   2  16       38.24       18.60      5.47 o 
  -6   2  16       19.01       19.47      3.84 o 
  -5   2  16       10.31       10.74      4.30 o 
  -4   2  16       85.06       73.37      7.65 o 
  -3   2  16        2.82       -3.13      3.13 o 
  -2   2  16      270.82      270.23     10.95 o 
  -1   2  16       79.07       75.66      6.29 o 
   0   2  16       47.95       49.80      5.20 o 
   1   2  16       13.50        7.64      3.43 o 
   2   2  16        8.83        5.41      5.68 o 
   3   2  16       32.72       32.87      8.65 o 
   4   2  16        5.56       12.34     11.84 o 
  -9   3  16        8.13       19.31     10.93 o 
  -8   3  16        0.59       -0.47      5.44 o 
  -7   3  16        3.62        3.68      3.96 o 
  -6   3  16       51.73       33.95      5.23 o 
  -5   3  16        0.14        6.40      3.38 o 
  -4   3  16       22.59       17.33      3.91 o 
  -3   3  16       41.53       25.53      3.99 o 
  -2   3  16      137.84      141.73      8.61 o 
  -1   3  16        1.44        1.92      4.14 o 
   0   3  16        9.70       10.36      3.40 o 
   1   3  16        2.97        1.27      3.33 o 
   2   3  16        5.32        9.38      4.65 o 
   3   3  16        2.03        1.07      7.84 o 
  -9   4  16        0.21      -12.55     12.55 o 
  -8   4  16        9.47        8.01      8.65 o 
  -7   4  16       87.15       86.07      9.07 o 
  -6   4  16       14.75       21.07      5.08 o 
  -5   4  16        1.02        4.16      3.48 o 
  -4   4  16       74.08       84.37      7.19 o 
  -3   4  16       40.74       40.88      6.57 o 
  -2   4  16      124.60      122.41      8.58 o 
  -1   4  16       13.66       20.07      3.83 o 
   0   4  16       27.50       30.03      5.68 o 
   1   4  16        0.28        5.48      3.55 o 
   2   4  16        0.01       -3.86      4.53 o 
   3   4  16        0.28       -7.49      9.76 o 
  -8   5  16        9.33       16.17     11.92 o 
  -7   5  16       17.82       21.84      5.97 o 
  -6   5  16        0.25       -4.40      4.40 o 
  -5   5  16       24.00       31.35      5.17 o 
  -4   5  16        1.93        0.79      4.11 o 
  -3   5  16       43.80       56.69      6.57 o 
  -2   5  16       50.22       64.68      6.52 o 
  -1   5  16      348.31      363.52     14.98 o 
   0   5  16       20.42       31.69      4.56 o 
   1   5  16       18.31       15.86      4.42 o 
   2   5  16       99.18      115.03     12.82 o 
   3   5  16        8.80       15.14     13.00 o 
  -7   6  16      106.32       74.44     15.14 o 
  -6   6  16        0.28       -4.73      4.83 o 
  -5   6  16        6.57        3.15      5.42 o 
  -4   6  16       22.77       18.66      3.85 o 
  -3   6  16       70.05       65.17      6.54 o 
  -2   6  16       88.25       75.81      7.48 o 
  -1   6  16       24.13       19.28      5.22 o 
   0   6  16      413.77      414.53     19.61 o 
   1   6  16       28.88       11.89      5.65 o 
   2   6  16       62.60       63.56     12.56 o 
  -7   7  16        2.08       10.35      6.56 o 
  -6   7  16      117.79      133.40     12.64 o 
  -5   7  16        2.94       -0.01      4.50 o 
  -4   7  16      159.64      138.48     10.62 o 
  -3   7  16       37.62       28.57      4.92 o 
  -2   7  16        1.52        3.99      4.33 o 
  -1   7  16       84.92       77.91      8.77 o 
   0   7  16      115.62      105.20     17.96 o 
   1   7  16        2.13       -8.81      8.81 o 
  -6   8  16      318.29      389.01     33.11 o 
  -5   8  16      333.50      340.01     21.81 o 
  -4   8  16       65.18       63.14     12.25 o 
  -3   8  16       34.06       35.69      8.23 o 
  -2   8  16       14.28       19.24      6.64 o 
  -1   8  16       31.85       63.63     14.08 o 
   0   8  16       78.28       87.98     23.36 o 
  -5   9  16      115.95      118.54     14.86 o 
  -4   9  16       11.24       38.25     30.16 o 
  -3   9  16      227.60      267.26     50.24 o 
  -2   9  16      195.73      179.38     22.61 o 
  -1   9  16      333.36      343.99     44.01 o 
   0   9  16       64.57       62.71     19.25 o 
  -7   1  17       39.01       49.62     12.54 o 
  -6   1  17       48.19       39.31      5.95 o 
  -5   1  17       17.48       12.25      3.53 o 
  -4   1  17        4.91        2.06      5.01 o 
  -3   1  17       25.24       27.29      4.46 o 
  -2   1  17       40.01       51.65      5.79 o 
  -1   1  17        4.28        8.26      3.27 o 
   0   1  17       24.63       29.13      4.84 o 
   1   1  17       75.57       91.31     13.10 o 
   2   1  17       15.41        7.03      8.55 o 
  -8   2  17       55.69       76.54     22.87 o 
  -7   2  17        1.52       -3.57      8.38 o 
  -6   2  17        5.06       -0.27      4.51 o 
  -5   2  17       61.43       77.48      7.77 o 
  -4   2  17       26.60       27.08      5.44 o 
  -3   2  17       23.89       17.96      4.43 o 
  -2   2  17       29.63       24.95      5.47 o 
  -1   2  17       14.78       10.91      5.38 o 
   0   2  17        0.48        5.17      3.82 o 
   1   2  17       65.31       62.51      8.89 o 
   2   2  17        6.89       -1.80      9.23 o 
  -7   3  17       57.79       42.13     16.79 o 
  -6   3  17        8.72        7.40      5.74 o 
  -5   3  17       26.94       18.19      4.70 o 
  -4   3  17        2.35        7.21      4.17 o 
  -3   3  17       35.94       36.02      5.87 o 
  -2   3  17      221.25      224.55     10.62 o 
  -1   3  17       49.62       40.39      5.43 o 
   0   3  17      143.57      147.06     10.26 o 
   1   3  17        6.20        9.62      6.65 o 
   2   3  17        3.22        2.80     11.51 o 
  -7   4  17       64.94       72.42     14.42 o 
  -6   4  17       91.84       86.17     11.52 o 
  -5   4  17      140.22      154.57     13.25 o 
  -4   4  17       89.91      110.11     11.44 o 
  -3   4  17       15.96       16.84      6.72 o 
  -2   4  17      299.52      288.16     15.51 o 
  -1   4  17      151.64      119.49     10.85 o 
   0   4  17      276.32      291.61     16.24 o 
   1   4  17      116.84      123.94     13.14 o 
  -7   5  17       30.34       45.48     16.78 o 
  -6   5  17       31.34       23.58     14.12 o 
  -5   5  17       59.74       58.65     11.34 o 
  -4   5  17        4.34       12.44      5.31 o 
  -3   5  17       64.16       63.42      7.62 o 
  -2   5  17      445.76      487.33     23.40 o 
  -1   5  17      134.77      119.16     12.01 o 
   0   5  17      731.52      717.13     39.34 o 
   1   5  17        0.82       16.11      9.89 o 
  -5   6  17        0.62       -5.55      9.09 o 
  -4   6  17        4.57        6.74      7.78 o 
  -3   6  17       30.53       29.42      8.38 o 
  -2   6  17       10.47        6.66      6.83 o 
  -1   6  17        9.68       -1.21     11.48 o 
   0   6  17        0.02        8.24      9.51 o 
  -4   7  17       17.37       20.07     11.78 o 
  -3   7  17       48.61       44.18     18.07 o 
  -2   7  17       32.82       46.80     18.69 o 
  -1   7  17       86.77       94.13     23.62 o 
  -6   0  18      245.49      158.64     30.27 o 
  -5   0  18      428.45      427.57     45.00 o 
  -4   0  18        3.32        0.05      6.23 o 
  -3   0  18       17.56       11.51     12.82 o 
  -2   0  18       23.06       26.49     10.92 o 
  -1   0  18      107.61       84.76     13.31 o 
   0   0  18      117.83      108.68     25.67 o 
  -6   1  18       25.65       22.81      7.16 o 
  -5   1  18       53.22       55.36     12.84 o 
  -4   1  18      459.45      513.00     29.86 o 
  -3   1  18        4.73       14.48      7.43 o 
  -2   1  18      398.83      447.19     24.65 o 
  -1   1  18      240.02      219.23     20.50 o 
   0   1  18       40.92       28.62     32.54 o 
  -6   2  18       22.39        4.35      5.98 o 
  -5   2  18       24.55       29.84      9.69 o 
  -4   2  18      244.85      244.94     25.85 o 
  -3   2  18        5.02        6.20      7.99 o 
  -2   2  18       39.11       32.05      7.45 o 
  -1   2  18       23.18       12.86      9.02 o 
   0   2  18       66.54       37.85     17.31 o 
  -6   3  18       76.77       52.87     12.75 o 
  -3   3  18       22.93       36.55     12.53 o 
  -2   3  18       33.93       19.85      8.00 o 
  -1   3  18        0.47        5.06      8.16 o 
   0   3  18       46.47       32.30     13.93 o 
  -4   4  18        9.78        2.94     14.03 o 
  -3   4  18       27.66       20.95     17.85 o 
  -2   4  18      157.23      183.83     31.84 o 
  -4   5  18        3.65       21.98     15.42 o 
  -3   5  18       12.01       13.69     12.51 o 
                                                 
